# Supplementary material for: Therapeutic targeting of ATR in alveolar rhabdomyosarcoma
Source: Nat Commun. 2022 Jul 25;13:4297. doi: 10.1038/s41467-022-32023-7 (PMC9314382; doi:10.1038/s41467-022-32023-7)
Supplement: Supplementary file 3 — Source Data [file 41467_2022_32023_MOESM3_ESM.xlsx]

## Sheet: Fig 1c, 1e
Raw data acquired with Gen5 (v3.08), available upon request
Data normalized to average vehicle (DMSO) control, in percentage
Data corresponding to Fig. 1c										Data corresponding to Fig. 1e
Rh4		Biological replicates			Plotted					Rh4		Biological replicates			Plotted
Compound	Concentration (µM)	I	II	III	Average	SD	SEM			Compound	Concentration (nM)	I	II	III	Average	SD	SEM
AZD6738	0	97.5794	96.8078	105.613	100	3.98132	2.29862			BAY 1895344	0	91.9093	101.74	106.35	100	6.02265	3.47718
AZD6738	100	2.66696	1.5985	1.52403	1.92983	0.522117	0.301444			BAY 1895344	1000	4.06631	4.94833	5.03469	4.68311	0.437564	0.252628
AZD6738	33.3333	3.77247	3.33447	4.07911	3.72868	0.305572	0.176422			BAY 1895344	333.333	6.49506	6.46219	6.7911	6.58278	0.147915	0.0853988
AZD6738	11.1111	4.04932	4.16522	3.84159	4.01871	0.133884	0.0772978			BAY 1895344	111.111	17.1918	15.3634	13.557	15.3707	1.48391	0.856738
AZD6738	3.7037	7.49052	7.46169	8.73828	7.89683	0.595108	0.343586			BAY 1895344	37.037	26.2249	24.3199	25.9741	25.5063	0.845135	0.487939
AZD6738	1.23457	36.7807	33.4358	34.6539	34.9568	1.38227	0.798055			BAY 1895344	12.3457	61.9572	61.2142	55.8845	59.6853	2.70461	1.56151
AZD6738	0.411523	101.481	89.7213	88.073	93.0917	5.97003	3.4468			BAY 1895344	4.11523	106.78	96.0281	105.151	102.653	4.73156	2.73177
AZD6738	0.137174	127.009	108.535	110.119	115.221	8.36036	4.82685			BAY 1895344	1.37174	105.014	104.564	97.5699	102.383	3.40801	1.96762
Rh5		Biological replicates			Plotted					Rh5		Biological replicates			Plotted
Compound	Concentration (µM)	I	II	III	Average	SD	SEM			Compound	Concentration (nM)	I	II	III	Average	SD	SEM
AZD6738	0	85.8649	118.109	96.0263	100	13.4601	7.77117			BAY 1895344	0	98.7111	98.192	103.097	100	2.20007	1.27021
AZD6738	100	3.54147	4.452	5.17845	4.39064	0.669701	0.386652			BAY 1895344	1000	9.19644	9.49545	5.45063	8.04751	1.84032	1.06251
AZD6738	33.3333	11.8344	13.729	11.4024	12.3219	1.01047	0.583397			BAY 1895344	333.333	32.0981	30.2495	28.0696	30.1391	1.64649	0.950603
AZD6738	11.1111	22.0628	27.4801	30.1176	26.5535	3.35301	1.93586			BAY 1895344	111.111	46.2708	52.7815	65.4475	54.8332	7.96216	4.59696
AZD6738	3.7037	54.4564	57.2125	53.6988	55.1225	1.50981	0.871689			BAY 1895344	37.037	60.8947	70.8771	73.8301	68.534	5.53467	3.19544
AZD6738	1.23457	89.8294	91.5596	78.5668	86.6519	5.7605	3.32582			BAY 1895344	12.3457	75.6369	84.9869	92.5305	84.3847	6.9099	3.98943
AZD6738	0.411523	106.09	93.8118	84.601	94.8341	8.80238	5.08206			BAY 1895344	4.11523	74.162	76.7241	102.4	84.4289	12.7508	7.36169
AZD6738	0.137174	99.2864	120.565	112.332	110.728	8.76059	5.05793			BAY 1895344	1.37174	94.5021	109.386	93.2249	99.0378	7.33608	4.23549
Rh30		Biological replicates			Plotted					Rh30		Biological replicates			Plotted
Compound	Concentration (µM)	I	II	III	Average	SD	SEM			Compound	Concentration (nM)	I	II	III	Average	SD	SEM
AZD6738	0	97.6967	96.2374	106.066	100	4.33048	2.5002			BAY 1895344	0	118.763	98.2502	82.9868	100	14.6579	8.46274
AZD6738	100	1.64326	0.643371	0.412324	0.899651	0.534203	0.308422			BAY 1895344	1000	2.37704	2.29671	2.78069	2.48482	0.211771	0.122266
AZD6738	33.3333	0.861595	0.775584	0.973974	0.870384	0.0812305	0.0468984			BAY 1895344	333.333	3.08282	2.76166	2.48569	2.77672	0.244009	0.140879
AZD6738	11.1111	1.04111	0.884463	1.2177	1.04776	0.136125	0.0785918			BAY 1895344	111.111	5.84884	8.01526	5.23907	6.36772	1.19128	0.687789
AZD6738	3.7037	2.78525	3.85019	5.24302	3.95949	1.00635	0.581019			BAY 1895344	37.037	11.945	16.9731	12.8585	13.9255	2.18695	1.26264
AZD6738	1.23457	24.5801	20.039	26.4289	23.6827	2.68477	1.55006			BAY 1895344	12.3457	54.8264	47.1743	39.0363	47.0124	6.44731	3.72236
AZD6738	0.411523	68.3563	64.4761	72.2116	68.348	3.15798	1.82326			BAY 1895344	4.11523	100.649	106.665	68.6324	91.982	16.6924	9.63735
AZD6738	0.137174	112.453	92.7449	83.574	96.2574	12.0487	6.95633			BAY 1895344	1.37174	96.8127	117.417	81.3923	98.5406	14.7576	8.52028
Rh41		Biological replicates			Plotted					Rh41		Biological replicates			Plotted
Compound	Concentration (µM)	I	II	III	Average	SD	SEM			Compound	Concentration (nM)	I	II	III	Average	SD	SEM
AZD6738	0	106.286	94.2695	99.4441	100	4.92159	2.84148			BAY 1895344	0	107.847	93.2579	98.8951	100	6.00706	3.46818
AZD6738	100	8.11665	8.03818	5.63077	7.26187	1.1538	0.666149			BAY 1895344	1000	4.61063	7.8911	5.93667	6.14613	1.34741	0.777927
AZD6738	33.3333	18.5551	19.6305	19.6838	19.2898	0.519952	0.300194			BAY 1895344	333.333	9.70497	8.66677	10.7589	9.71022	0.854124	0.493128
AZD6738	11.1111	14.8301	14.9175	15.2003	14.9826	0.158005	0.0912245			BAY 1895344	111.111	18.4343	18.811	20.9515	19.3989	1.10854	0.640016
AZD6738	3.7037	11.3235	8.67117	11.9571	10.6506	1.42336	0.821778			BAY 1895344	37.037	24.5141	35.6319	42.9223	34.3561	7.56906	4.37
AZD6738	1.23457	16.3313	19.1286	16.0586	17.1728	1.38741	0.801019			BAY 1895344	12.3457	45.8485	66.3514	57.2924	56.4974	8.38913	4.84347
AZD6738	0.411523	38.1597	37.8406	32.2808	36.0937	2.69928	1.55843			BAY 1895344	4.11523	65.1749	85.606	78.9999	76.5936	8.51273	4.91482
AZD6738	0.137174	77.1736	82.9835	69.6967	76.6179	5.4385	3.13992			BAY 1895344	1.37174	90.1304	103.856	88.1974	94.0613	6.9708	4.02459
RMS		Biological replicates			Plotted					RMS		Biological replicates			Plotted
Compound	Concentration (µM)	I	II	III	Average	SD	SEM			Compound	Concentration (nM)	I	II	III	Average	SD	SEM
AZD6738	0	112.143	106.427	81.4296	100	13.337	7.70013			BAY 1895344	0	102.802	91.5788	105.62	100	6.0648	3.50151
AZD6738	100	4.27657	3.80391	2.53001	3.53683	0.737618	0.425864			BAY 1895344	1000	13.0479	11.7454	7.91612	10.9031	2.17805	1.2575
AZD6738	33.3333	4.93618	5.36433	5.42341	5.24131	0.217098	0.125342			BAY 1895344	333.333	10.9727	14.5739	14.2588	13.2685	1.62841	0.940165
AZD6738	11.1111	6.21737	8.02787	6.73616	6.9938	0.761255	0.43951			BAY 1895344	111.111	21.318	22.6716	25.957	23.3155	1.94784	1.12459
AZD6738	3.7037	9.70726	14.9073	14.4468	13.0204	2.3503	1.35695			BAY 1895344	37.037	30.6716	37.8514	44.0186	37.5139	5.45411	3.14893
AZD6738	1.23457	25.9734	29.074	28.0737	27.707	1.29209	0.745986			BAY 1895344	12.3457	46.5479	64.2749	77.7049	62.8426	12.76	7.36701
AZD6738	0.411523	46.5696	46.5696	57.0117	50.0503	4.92247	2.84199			BAY 1895344	4.11523	58.1494	68.6189	100.121	75.6298	17.8377	10.2986
AZD6738	0.137174	80.159	102.229	90.0346	90.8075	9.02658	5.2115			BAY 1895344	1.37174	86.3277	80.2573	110.116	92.2336	12.8852	7.43926
KFR		Biological replicates			Plotted					KFR		Biological replicates			Plotted
Compound	Concentration (µM)	I	II	III	Average	SD	SEM			Compound	Concentration (nM)	I	II	III	Average	SD	SEM
AZD6738	0	108.773	93.3734	97.8531	100	6.46775	3.73416			BAY 1895344	0	108.424	100.806	90.77	100	7.22967	4.17405
AZD6738	100	1.89267	3.29562	3.52355	2.90395	0.721111	0.416334			BAY 1895344	1000	17.5178	18.7594	19.1978	18.4917	0.711522	0.410798
AZD6738	33.3333	8.32744	9.1331	10.7173	9.39263	0.992785	0.573185			BAY 1895344	333.333	25.636	19.6235	19.7811	21.6802	2.79792	1.61538
AZD6738	11.1111	17.3342	12.9373	15.0548	15.1088	1.79544	1.0366			BAY 1895344	111.111	35.0272	36.642	30.1693	33.9462	2.75082	1.58819
AZD6738	3.7037	23.3943	23.9547	30.6686	26.0059	3.30496	1.90812			BAY 1895344	37.037	64.8074	62.7344	60.8523	62.798	1.61529	0.93259
AZD6738	1.23457	35.9449	49.6224	44.2438	43.2703	5.62607	3.24821			BAY 1895344	12.3457	78.639	79.2741	76.4136	78.1089	1.2265	0.708121
AZD6738	0.411523	65.8786	50.0203	68.8958	61.5982	8.27898	4.77987			BAY 1895344	4.11523	91.4141	85.0573	93.4279	89.9664	3.5673	2.05958
AZD6738	0.137174	99.7375	77.2248	80.5956	85.8526	9.91403	5.72387			BAY 1895344	1.37174	100.478	101.154	84.9497	95.5272	7.48449	4.32117
Myo1		Biological replicates			Plotted					Myo1		Biological replicates			Plotted
Compound	Concentration (µM)	I	II	III	Average	SD	SEM			Compound	Concentration (nM)	I	II	III	Average	SD	SEM
AZD6738	0	103.026	98.8749	98.099	100	2.16309	1.24886			BAY 1895344	0	100.718	110.697	88.5859	100	9.04087	5.21975
AZD6738	100	18.2333	20.577	20.1824	19.6642	1.02457	0.591534			BAY 1895344	1000	26.3159	26.9536	27.5567	26.9421	0.50662	0.292497
AZD6738	33.3333	34.3134	32.0817	33.6167	33.3373	0.932267	0.538245			BAY 1895344	333.333	51.7453	53.6912	48.3341	51.2569	2.21413	1.27833
AZD6738	11.1111	43.7066	41.1252	45.204	43.3453	1.68465	0.972634			BAY 1895344	111.111	82.3456	78.1625	78.4389	79.649	1.91012	1.10281
AZD6738	3.7037	54.2495	57.6973	61.4432	57.7967	2.93766	1.69606			BAY 1895344	37.037	105.036	107.313	106.698	106.349	0.96196	0.555388
AZD6738	1.23457	76.8964	87.3158	86.2211	83.4778	4.67514	2.69919			BAY 1895344	12.3457	105.572	108.434	105.875	106.627	1.2835	0.741029
AZD6738	0.411523	103.057	114.797	105.007	107.62	5.13691	2.96579			BAY 1895344	4.11523	105.684	109.806	108.636	108.042	1.73423	1.00126
AZD6738	0.137174	106.994	105.769	105.534	106.099	0.640192	0.369615			BAY 1895344	1.37174	104.096	106.537	105.295	105.309	0.996342	0.575238
Myo2		Biological replicates			Plotted					Myo2		Biological replicates			Plotted
Compound	Concentration (µM)	I	II	III	Average	SD	SEM			Compound	Concentration (nM)	I	II	III	Average	SD	SEM
AZD6738	0	89.3841	105.419	105.197	100	7.50714	4.33425			BAY 1895344	0	103.444	97.4996	99.0567	100	2.51669	1.45301
AZD6738	100	24.2279	25.0894	24.469	24.5954	0.362913	0.209528			BAY 1895344	1000	28.6823	28.6609	28.6945	28.6792	0.01391	0.00803097
AZD6738	33.3333	36.2736	36.035	36.9944	36.4343	0.407847	0.235471			BAY 1895344	333.333	46.0077	45.937	44.3369	45.4272	0.771488	0.445419
AZD6738	11.1111	47.0368	49.8301	47.4162	48.0944	1.23708	0.714231			BAY 1895344	111.111	61.3746	60.3814	63.5913	61.7824	1.34181	0.774693
AZD6738	3.7037	57.6923	60.2347	61.0461	59.6577	1.42868	0.824847			BAY 1895344	37.037	71.8706	75.5875	73.166	73.5414	1.54049	0.889401
AZD6738	1.23457	79.7498	78.988	84.2081	80.982	2.3023	1.32923			BAY 1895344	12.3457	84.5484	77.6935	85.5712	82.6044	3.49756	2.01932
AZD6738	0.411523	93.0928	88.845	92.8437	91.5938	1.94637	1.12374			BAY 1895344	4.11523	100.933	94.5936	94.6708	96.7324	2.97032	1.71492
AZD6738	0.137174	104.48	94.4493	99.1156	99.3483	4.09834	2.36618			BAY 1895344	1.37174	98.4818	93.0174	102.669	98.0559	3.95161	2.28146
Myo3		Biological replicates			Plotted					Myo3		Biological replicates			Plotted
Compound	Concentration (µM)	I	II	III	Average	SD	SEM			Compound	Concentration (nM)	I	II	III	Average	SD	SEM
AZD6738	0	100.305	101.412	98.283	100	1.29558	0.748001			BAY 1895344	0	102.706	91.9757	105.318	100	5.77337	3.33326
AZD6738	100	25.9323	28.1668	26.4118	26.837	0.960493	0.554541			BAY 1895344	1000	28.9294	29.8005	29.8541	29.528	0.423808	0.244686
AZD6738	33.3333	42.1937	40.3277	38.0627	40.1947	1.6891	0.975201			BAY 1895344	333.333	38.9388	43.2568	45.6786	42.6247	2.78755	1.60939
AZD6738	11.1111	52.9956	52.8307	53.47	53.0988	0.270994	0.156458			BAY 1895344	111.111	61.4675	56.3099	61.4073	59.7282	2.41729	1.39562
AZD6738	3.7037	70.7392	68.8305	71.4844	70.3513	1.11762	0.64526			BAY 1895344	37.037	79.1231	68.1462	81.3428	76.2041	5.76934	3.33093
AZD6738	1.23457	93.1829	84.5778	88.0552	88.6053	3.53448	2.04063			BAY 1895344	12.3457	86.6151	84.8252	80.7176	84.0526	2.46888	1.42541
AZD6738	0.411523	99.5748	97.2263	102.347	99.716	2.09282	1.20829			BAY 1895344	4.11523	88.5469	87.5356	96.5602	90.8809	4.03701	2.33077
AZD6738	0.137174	105.64	100.366	103.736	103.247	2.18077	1.25907			BAY 1895344	1.37174	91.6483	95.8186	116.091	101.186	10.6759	6.16373
Myo4		Biological replicates			Plotted					Myo4		Biological replicates			Plotted
Compound	Concentration (µM)	I	II	III	Average	SD	SEM			Compound	Concentration (nM)	I	II	III	Average	SD	SEM
AZD6738	0	95.6591	103.796	100.545	100	3.34417	1.93076			BAY 1895344	0	101.532	97.5466	100.921	100	1.75269	1.01191
AZD6738	100	32.5652	33.113	31.7258	32.468	0.570508	0.329383			BAY 1895344	1000	31.2339	30.1965	31.5523	30.9943	0.578872	0.334212
AZD6738	33.3333	43.699	44.8319	45.0446	44.5251	0.590607	0.340987			BAY 1895344	333.333	52.0196	52.2237	55.6257	53.2897	1.65392	0.954893
AZD6738	11.1111	60.1162	59.7368	64.9065	61.5865	2.35271	1.35834			BAY 1895344	111.111	71.2669	70.389	72.7012	71.4524	0.95302	0.550226
AZD6738	3.7037	84.1529	84.2197	78.2592	82.2106	2.79422	1.61324			BAY 1895344	37.037	78.2954	82.1969	90.4205	83.6376	5.05377	2.91779
AZD6738	1.23457	98.6194	102.571	93.625	98.2718	3.66047	2.11338			BAY 1895344	12.3457	88.2052	82.6499	91.6148	87.49	3.69469	2.13313
AZD6738	0.411523	98.7661	103.222	102.032	101.34	1.88384	1.08763			BAY 1895344	4.11523	93.1365	92.0532	105.469	96.8862	6.085	3.51318
AZD6738	0.137174	108.547	107.94	107.078	107.855	0.603007	0.348147			BAY 1895344	1.37174	99.0121	90.869	106.417	98.7661	6.34986	3.66609
Myo5		Biological replicates			Plotted					Myo5		Biological replicates			Plotted
Compound	Concentration (µM)	I	II	III	Average	SD	SEM			Compound	Concentration (nM)	I	II	III	Average	SD	SEM
AZD6738	0	98.4186	101.489	100.093	100	1.25508	0.724618			BAY 1895344	0	101.76	98.4003	99.8398	100	1.37618	0.794537
AZD6738	100	24.3655	24.0107	22.6729	23.683	0.728811	0.420779			BAY 1895344	1000	24.8359	26.6743	24.8049	25.4384	0.874028	0.504621
AZD6738	33.3333	39.5848	40.0734	38.1113	39.2565	0.833984	0.481501			BAY 1895344	333.333	47.9098	49.1489	45.8116	47.6234	1.37741	0.795249
AZD6738	11.1111	52.2808	55.1085	53.5546	53.648	1.15629	0.667584			BAY 1895344	111.111	64.897	67.6424	68.6581	67.0658	1.58867	0.917217
AZD6738	3.7037	75.6177	75.4607	75.1873	75.4219	0.177839	0.102675			BAY 1895344	37.037	81.3018	80.9866	82.798	81.6955	0.790157	0.456197
AZD6738	1.23457	96.0068	102.238	96.3141	98.1863	2.86773	1.65568			BAY 1895344	12.3457	98.7573	97.496	96.9507	97.7347	0.756603	0.436825
AZD6738	0.411523	112.57	100.734	102.073	105.126	5.29193	3.0553			BAY 1895344	4.11523	104.784	105.023	105.242	105.016	0.187157	0.108055
AZD6738	0.137174	111.577	116.491	111.257	113.108	2.39535	1.38296			BAY 1895344	1.37174	111.639	101.374	103.353	105.455	4.4467	2.5673

## Sheet: Fig 1b,d,f Extended Fig. 1h,l,p
Data acquired with GraphPad Prism (v7), relative to data in Fig. 1c, 1e, Extended Data Fig. 1a-g, 1i-k, 1m-o)
Data corresponding to Fig. 1b, 1d, 1f and Extended Data Fig. 1h, 1l, 1p
		AZD6738		BAY 1895344		AZD7762		AZD1775		KU60019
		IC50 (µM)	AUC (a.u.)	IC50 (nM)	AUC (a.u.)	IC50 (nM)	AUC (a.u.)	IC50 (nM)	AUC (a.u.)	IC50 (µM)	AUC (a.u.)
ARMS	Rh4	1.006	467660	19.0445	9848	28.86	12317	27.54	19111	2.38	439486
	Rh5	4.86	1583801	107.099	29710	313.5	67364	78.26	116591	9.615	1864556
	Rh30	0.6415	206800	12.31	5243	34.78	20452	460.7	244353	3.761	614050
	Rh41	0.312	1444555	18.19	12546	9.128	67346	23.36	111429	3.298	544798
	RMS	0.5278	617270	22.49	16546	72.08	41489	23.03	105405	3.568	761776
	KFR	0.9323	995963	64.44	25974	31.9	19038	118.3	45211	16.361	2941180
ERMS	T174	1.63	1079947	76.15	27276	77.64	22100	67.59	59778	0.335	200503
	TE381.T	9.955	2660189	324.5	48190	114.3	39479	79.32	80791	3.66	611038
	RD	3.765	1755105	142.5	36059	78.24	43965	76.6	72452	1.196	553607
	Kym1	0.58	1676146	69.01	24185	42.54	89682	267.4	268097	6.481	1115544
	Rh18	2.806	685500	302.6	46486	270.7	58764	439.2	230251	3.853	790298
EWS	5838	0.1937	203682	13.52	3890	7.126	2558	11.25	14408	6.777	1110654
	A4573	7.509	2819577	38.73	15038	10.01	9101	57.16	93071	10.69	1878886
	CADO-ES1	0.158	1183141	14.12	10482	4.365	61860	163.2	189971	6.949	1728497
	CHP	0.4038	87084	13.93	3681	11.45	3210	43.51	19454	3.697	592745
	JR	4.72	2588602	253.2	44577	59.6	181460	1968	479155	36.38	5091006
	SB	1.213	1153314	45.7	20425	33.35	17303	42.03	102622	5.647	966205
	SK-N-MC	16.66	3944104	3.454	4711	3.838	24364	49.31	70041	24.83	4205904
	TC71	0.5863	169447	18.96	5776	19.46	22460	26.43	9355	3.022	458865
Myoblasts	1640	9.763	3289748	385.1	51445	741.8	186498	2180	484198	9.579	2555388
	1715	11.37	3657029	231.7	44694	715.1	235076	5669	565647	12.67	3016854
	1716	17.35	4043627	219.9	43557	593.5	247095	18954	633141	16.66	3541319
	1801	27.82	4625849	367.3	50974	934.6	282213	11350	602705	28.23	4332401
	1827	18.13	3950737	280.1	46085	530.4	197396	2732	508436	19.06	3507824

## Sheet: Fig 2a,b,h-j
Western Immunoblot images acquired using using ImageLab (v6.0.1). Left corresponds to the chemoluminescence signal, right to bright field image
Data calculated from the blots above using ImageJ (v.1.52a)
	Corresponding to Fig. 2j
		DMSO	AZD6738 (750 nM)	DMSO	BAY 1895344 (20 nM)
	Rh4	0.246355	0.94967	0.225585	1.22252
	Rh5	0.576161	1.27622	1.30479	1.90329
	Rh30	0.384166	0.446119	0.642597	1.22324
	Rh41	0.289768	0.261106	0.332278	0.248933
	RMS	0.875931	0.950935	0.795234	1.29915
	KFR	0.770068	0.690394	0.414795	0.786855

## Sheet: Fig 2c, f-g, k
All data was acquired using BD FACS Diva (v8.0.1) and analyzed with FlowJo (v10.6.2). Raw data available upon request
Corresponding to Fig. 2c
		Biological replicates			Plotted
Cell line	Condition	I	II	III	Average	SD	SEM
Rh4	DMSO	0.68	0.62	0.7	0.666667	0.0339935	0.0196261
Rh5	DMSO	1	0.67	0.47	0.713333	0.21853	0.126169
Rh30	DMSO	0.89	0.75	0.75	0.796667	0.0659966	0.0381032
Rh41	DMSO	0.42	0.46	0.22	0.366667	0.104987	0.0606141
RMS	DMSO	0.52	0.49	0.48	0.496667	0.0169967	0.00981307
KFR	DMSO	0.36	0.45	0.55	0.453333	0.077603	0.0448041
Myo1	DMSO	0.03	0.031	0.046	0.0356667	0.00731817	0.00422515
Myo5	DMSO	0.094	0.019	0.018	0.0436667	0.0355934	0.0205498
Rh4	AZD6738 (750 nM)	10.3	9.75	10.8	10.2833	0.428823	0.247581
Rh5	AZD6738 (750 nM)	12.4	10.1	14.2	12.2333	1.67796	0.968772
Rh30	AZD6738 (750 nM)	15	14.1	9.54	12.88	2.39015	1.37995
Rh41	AZD6738 (750 nM)	1.8	1.46	1.43	1.56333	0.167796	0.0968772
RMS	AZD6738 (750 nM)	10.9	9.91	10.9	10.57	0.46669	0.269444
KFR	AZD6738 (750 nM)	3.81	5.38	4.4	4.53	0.647508	0.373839
Myo1	AZD6738 (750 nM)	0	0.015	0.014	0.00966667	0.00684755	0.00395343
Myo5	AZD6738 (750 nM)	0.038	0.096	0	0.0446667	0.0394743	0.0227905
Corresponding to Fig. 2f
		Biological replicates			Plotted
Cell line	Condition	I	II	III	Average	SD	SEM
Rh4	DMSO	0.4	0.46	0.43	0.43	0.0244949	0.0141421
Rh5	DMSO	0.85	1.03	1.06	0.98	0.0927362	0.0535413
Rh30	DMSO	0.32	0.32	0.35	0.33	0.0141421	0.00816497
Rh41	DMSO	1.47	1.68	1.39	1.51333	0.122293	0.0706058
RMS	DMSO	1.37	1.41	1.22	1.33333	0.0817856	0.047219
KFR	DMSO	1.74	2.07	1.93	1.91333	0.135236	0.0780788
Myo1	DMSO	0.031	0.046	0.092	0.0563333	0.0259529	0.0149839
Myo5	DMSO	0.015	0.085	0.07	0.0566667	0.0300925	0.0173739
Rh4	AZD6738 (750 nM)	9.53	9.57	9.68	9.59333	0.063421	0.0366161
Rh5	AZD6738 (750 nM)	1.64	1.79	1.74	1.72333	0.062361	0.0360041
Rh30	AZD6738 (750 nM)	1.28	1.36	1.38	1.34	0.0432049	0.0249444
Rh41	AZD6738 (750 nM)	2.84	2.68	2.71	2.74333	0.0694422	0.0400925
RMS	AZD6738 (750 nM)	2.73	2.56	2.66	2.65	0.0697615	0.0402768
KFR	AZD6738 (750 nM)	1.83	1.83	1.73	1.79667	0.0471405	0.0272166
Myo1	AZD6738 (750 nM)	0.034	0.05	0.034	0.0393333	0.00754247	0.00435465
Myo5	AZD6738 (750 nM)	0.062	0.061	0.016	0.0463333	0.0214528	0.0123858
Corresponding to Fig. 2g
		G1						S						G2/M
Cell line	Condition	Biological replicates			Plotted			Biological replicates			Plotted			Biological replicates			Plotted
		I	II	III	Average	SD	SEM	I	II	III	Average	SD	SEM	I	II	III	Average	SD	SEM
Rh4	DMSO	32.5974	33.1946	33.3783	33.0567	0.333361	0.192466	62.9036	62.435	62.4028	62.5804	0.228852	0.132128	4.49906	4.37045	4.21893	4.36281	0.114492	0.0661019
Rh5	DMSO	38.7059	40.7277	39.5566	39.6634	0.828851	0.478537	44.2353	42.2535	42.4737	42.9875	0.886878	0.512039	17.0588	17.0188	17.9697	17.3491	0.439116	0.253524
Rh30	DMSO	58.8477	59.6448	58.9083	59.1336	0.3623	0.209174	38.9918	37.7785	38.311	38.3604	0.496561	0.286689	2.16049	2.57674	2.78064	2.50596	0.258073	0.148998
Rh41	DMSO	67.4227	67.226	67.1518	67.2668	0.114301	0.0659918	26.701	27.3462	26.4033	26.8168	0.393533	0.227206	5.87629	5.4278	6.44491	5.91633	0.416195	0.240291
RMS	DMSO	38.2634	38.3099	38.2811	38.2848	0.0191675	0.0110663	50.8953	50.1355	51.1237	50.7182	0.422433	0.243892	10.8413	11.5546	10.5952	10.997	0.406842	0.23489
KFR	DMSO	44.8053	44.3486	43.4247	44.1929	0.574273	0.331557	49.6352	50.0975	50.4055	50.0461	0.316578	0.182776	5.55955	5.55384	6.1698	5.76106	0.289027	0.16687
Rh4	AZD6738 (750 nM)	33.6538	34.0828	32.6603	33.4657	0.595785	0.343976	42.4279	40.355	42.9929	41.9253	1.13403	0.654731	23.9183	25.5621	24.3468	24.6091	0.696256	0.401984
Rh5	AZD6738 (750 nM)	34.6205	35.4111	35.2243	35.0853	0.337402	0.194799	30.2264	28.382	27.7045	28.7709	1.06566	0.615259	35.1531	36.2069	37.0712	36.1438	0.784337	0.452837
Rh30	AZD6738 (750 nM)	51.4819	52.4499	52.6258	52.1859	0.502942	0.290374	35.0165	34.9666	35.3392	35.1074	0.165139	0.095343	13.5016	12.5835	12.035	12.7067	0.605056	0.349329
Rh41	AZD6738 (750 nM)	55.4923	55.9265	55.856	55.7583	0.190283	0.10986	34.6827	34.1194	34.533	34.445	0.238235	0.137545	9.82503	9.95409	9.61098	9.7967	0.141498	0.0816938
RMS	AZD6738 (750 nM)	49.1481	47.2368	47.3822	47.9224	0.868744	0.501569	33.1586	34.7368	33.7696	33.8884	0.649767	0.375143	17.6933	18.0263	18.8482	18.1893	0.485342	0.280212
KFR	AZD6738 (750 nM)	42.0546	42.1372	42.1528	42.1149	0.0430939	0.0248803	48.8545	48.9335	49.8266	49.2048	0.440796	0.254494	9.09091	8.92932	8.0206	8.68028	0.471101	0.271991
Corresponding to Fig. 2k
		Biological replicates			Plotted
Cell line	Condition	I	II	III	Average	SD	SEM
Rh4	DMSO	4.76	4.04	4.22	4.34	0.305941	0.176635
Rh5	DMSO	13.9	14.6	16.9	15.1333	1.28149	0.73987
Rh30	DMSO	2.53	2.55	2.61	2.56333	0.0339935	0.0196261
Rh41	DMSO	1.01	1.33	1.62	1.32	0.249132	0.143836
RMS	DMSO	10.1	10.4	10.4	10.3	0.141421	0.0816497
KFR	DMSO	17.2	18.3	16.9	17.4667	0.601849	0.347478
Myo1	DMSO	0.064	0.079	0.063	0.0686667	0.00731817	0.00422515
Myo5	DMSO	0.054	0.026	0.081	0.0536667	0.0224549	0.0129643
Rh4	AZD6738 (750 nM)	20.4	20.8	18.6	19.9333	0.956847	0.552436
Rh5	AZD6738 (750 nM)	28.2	28.3	25.8	27.4333	1.15566	0.667222
Rh30	AZD6738 (750 nM)	11.4	11.7	10.1	11.0667	0.694422	0.400925
Rh41	AZD6738 (750 nM)	1.63	1.42	1.44	1.49667	0.0946338	0.0546368
RMS	AZD6738 (750 nM)	12.5	13.3	13.1	12.9667	0.339935	0.196261
KFR	AZD6738 (750 nM)	23.7	22.5	27.8	24.6667	2.26912	1.31007
Myo1	AZD6738 (750 nM)	0	0.017	0.017	0.0113333	0.00801388	0.00462681
Myo5	AZD6738 (750 nM)	0.025	0.051	0.051	0.0423333	0.0122565	0.0070763

## Sheet: Fig 2e
Data acquired with an ECHO Revolve microscope and quantified using ImageJ (v.1.52a)
Corresponding to Fig. 2e
		Biological replicates			Plotted
Cell line	Condition	I	II	III	Average	SD	SEM
Rh4	DMSO	8	10	14	10.6667	2.49444	1.44016
Rh5	DMSO	18	16	26	20	4.32049	2.49444
Rh30	DMSO	24	30	18	24	4.89898	2.82843
Rh41	DMSO	22	24	20	22	1.63299	0.942809
RMS	DMSO	14	10	12	12	1.63299	0.942809
KFR	DMSO	20	8	18	15.3333	5.24934	3.03071
Myo1	DMSO	0	4	0	1.33333	1.88562	1.08866
Myo5	DMSO	0	2	4	2	1.63299	0.942809
Rh4	AZD6738 (750 nM)	52	42	32	42	8.16497	4.71405
Rh5	AZD6738 (750 nM)	34	38	38	36.6667	1.88562	1.08866
Rh30	AZD6738 (750 nM)	50	58	48	52	4.32049	2.49444
Rh41	AZD6738 (750 nM)	46	38	54	46	6.53197	3.77124
RMS	AZD6738 (750 nM)	26	36	40	34	5.88784	3.39935
KFR	AZD6738 (750 nM)	40	38	36	38	1.63299	0.942809
Myo1	AZD6738 (750 nM)	8	4	2	4.66667	2.49444	1.44016
Myo5	AZD6738 (750 nM)	0	6	4	3.33333	2.49444	1.44016

## Sheet: Fig. 3a
List of phosphopeptides identified in the SILAC LC-MS/MS experiment
Phosphosite	ID	P-value (treat vs Ctrl)	P-adjust (Treat vs Ctrl)	Fold Change (Treat vs Ctrl)
SEPT9 pT-42	Q9UHD8-5	0.035733	4.43e-12	0.772
ACACA pS-5	Q13085	0.115802	7.98e-06	0.795
ACIN1 pS-386	Q9UKV3-5	0.0607837	6.39e-09	1.45
ACIN1 pS-388	Q9UKV3-5	0.0607837	6.39e-09	1.45
AEBP2 pS-206	Q6ZN18-2	0.318443	0.0267	0.686
AEBP2 pS-206.1	Q6ZN18-2	0.318443	0.0267	0.686
AGAP1 pS-1061	E7EUN2	0.172617	0.000319	-0.635
AHNAK pS-5830	Q09666	0.171426	0.0003	0.654
AKAP2 pS-951	Q9Y2D5-6	0.178008	0.000417	1.23
ANAPC1 pS-547	Q9H1A4	0.28492	0.0134	-0.606
ANAPC1 pS-547.1	Q9H1A4	0.28492	0.0134	-0.606
ANAPC1 pS-60	Q9H1A4	0.2417	0.00458	0.944
ANKIB1 pS-737	Q9P2G1	0.0796999	1.45e-07	-1.17
ANLN pS-449	Q9NQW6	0.211925	0.00178	0.831
ANLN pS-927	Q9NQW6	0.311621	0.0235	0.704
ANLN pT-194	Q9NQW6	0.227221	0.00299	0.835
ANLN pT-364	Q9NQW6	0.109798	4.57e-06	0.91
ANXA2.1	P07355	0.250284	0.00572	0.702
ARHGAP19 pS-441	Q14CB8-6	0.0352428	3.6e-12	0.94
ARHGAP28 pS-17	Q9P2N2-2	0.126973	1.99e-05	0.632
ARHGAP35 pS-770	Q9NRY4	0.155377	0.00013	-1.04
ARHGAP35 pS-770.1	Q9NRY4	0.155377	0.00013	-1.04
ARHGAP6 pS-850	O43182	0.344069	0.0419	-0.734
ARHGEF2 pS-82	Q92974-3	0.0952387	1.07e-06	0.614
ARHGEF40 pS-217	Q8TER5-2	0.106304	3.27e-06	0.978
ARL6IP6 pS-65	Q8N6S5	0.0927082	8.08e-07	0.732
ASH1L pS-557	Q9NR48-2	0.143124	6.25e-05	-1.02
ATAD2B pS-1333	Q9ULI0-2	0.0899331	5.83e-07	0.587
BAZ1A pS-1402	Q9NRL2	0.0594865	5e-09	0.814
BCL11A pS-86	Q9H165-2	0.125736	1.8e-05	-0.881
BCLAF1 pS-181	Q9NYF8-2	0.078243	1.18e-07	-0.736
BCLAF1 pS-576	Q9NYF8-2	0.23833	0.00417	0.651
BLM pS-144	P54132	0.0715437	4.23e-08	-0.585
BRCA1 pS-1477	E9PFZ0	0.0802387	1.56e-07	-0.695
BRCA1 pS-706	E9PFZ0	0.05595	2.36e-09	-1.39
BRD4 pS-1201	O60885	0.211797	0.00178	0.657
BRD8 pS-377	H7C128	0.263758	0.00805	-0.718
C11orf30.1	E9PMC9	0.217071	0.00214	-0.652
C7orf50 pS-175	C9JQV0	0.0290397	1.56e-13	-0.94
CAMSAP2 pS-992	Q08AD1-2	0.19043	0.000748	0.91
CAST pS-175	P20810-9	0.0971615	1.31e-06	0.84
CBX5 pS-92	P45973	0.0132104	8.4e-14	0.982
CCDC137 pS-233	Q6PK04	0.15881	0.000157	0.741
CCNE1 pS-260	I3L413	0.100646	1.87e-06	-0.759
CD3EAP pS-172	O15446	0.0617591	7.59e-09	1.11
CDAN1 pS-93	Q8IWY9-1	0.248563	0.00548	-0.719
CDCA3 pS-199	Q99618	0.0361065	5.16e-12	0.884
CDCA3 pS-209	Q99618	0.0129925	8.4e-14	0.918
CDCA3 pS-209.1	Q99618	0.0129925	8.4e-14	0.918
CDCA5 pS-209	Q96FF9	0.0129056	8.4e-14	1.31
CDH2 pS-757	P19022-2	0.265634	0.00844	0.592
CDK16 pS-138	E5RGN0	0.200331	0.00114	0.82
CEBPZ pS-973	Q03701	0.288228	0.0144	0.598
CENPF pS-2996	P49454	0.238599	0.00421	0.863
CENPF pS-2996.1	P49454	0.238599	0.00421	0.863
CENPF pS-3119	P49454	0.161495	0.000181	0.786
CENPT pS-397	Q96BT3	0.282347	0.0126	-0.634
CHAF1A pS-873	Q13111	0.065062	1.41e-08	0.743
CHAF1A pT-865	Q13111	0.211464	0.00175	0.588
CHMP4B pS-184	Q9H444	0.141309	5.56e-05	0.671
CIRBP pS-159	Q14011	0.226085	0.00288	0.693
CLASP1 pS-1091	Q7Z460	0.337415	0.0376	0.65
CLSPN pS-782	Q9HAW4-2	0.00394713	8.4e-14	-1.14
CLSPN pS-886	Q9HAW4-2	0.313705	0.0245	-0.731
COIL pT-456	P38432	0.0679843	2.31e-08	0.894
CTIF pS-18	O43310	0.168721	0.000264	-0.676
CTNND1 pS-851	O60716-5	0.350421	0.0462	0.711
CTPS1 pS-571	P17812	0.2758	0.0108	-0.603
DAB2IP pS-535	Q5VWQ8-3	0.277797	0.0113	0.798
DBNL pS-275	Q9UJU6	0.0683299	2.44e-08	0.698
DCK pS-74	P27707	0.0566615	2.74e-09	-0.761
DCX pS-306.1	O43602-3	0.0617408	7.57e-09	-1.01
DCX pS-306.2	O43602-3	0.0617408	7.57e-09	-1.01
DCX pS-337	O43602-2	0.122513	1.4e-05	0.6
DDX47 pS-14	Q9H0S4	0.0915696	7.08e-07	-0.899
DDX47 pS-14.1	Q9H0S4	0.0915696	7.08e-07	-0.899
DHX15 pS-15	O43143	0.11185	5.57e-06	0.842
DIP2A pS-94	Q14689-6	0.158827	0.000157	-1.03
DIS3L2 pS-31	Q8IYB7	0.087616	4.36e-07	0.607
DLGAP5 pS-696	Q15398-1	0.14736	8.14e-05	0.699
DOCK1 pS-1751	Q14185	0.327979	0.0319	0.718
DOS	Q8N350-2	0.188621	0.000689	-0.615
DTL pS-470	F5GZ90	0.216176	0.00207	1.88
DTL pS-470.1	F5GZ90	0.216176	0.00207	1.88
DTL pT-474	F5GZ90	0.133432	3.21e-05	2.32
DYNC1LI1 pS-421	Q9Y6G9	0.0100318	8.4e-14	0.964
EFR3B pS-524	H7BXG9	0.264207	0.00814	0.723
EHD1 pS-456	Q9H4M9	0.0349451	3.14e-12	0.844
EIF3B pS-85	P55884	0.259687	0.00725	-1.17
EIF4ENIF1 pS-120	B1AKL4	0.335329	0.0363	0.637
ELAVL1 pS-202	Q15717	0.108259	3.93e-06	0.602
ELF1 pS-408	P32519-2	0.0541791	1.67e-09	0.779
EPN1 pS-409	Q9Y6I3-3	0.15912	0.000159	0.869
EPN1 pS-409.1	Q9Y6I3-3	0.15912	0.000159	0.869
ESCO2 pS-312	Q56NI9	0.290411	0.0151	0.636
FAM101A pS-33	Q6ZTI6	0.158367	0.000153	-0.711
FAM101A pS-33.1	Q6ZTI6	0.158367	0.000153	-0.711
FAM178A pS-444	Q8IX21	0.0485792	4.07e-10	-0.839
FAM178A pS-603	Q8IX21	0.326903	0.0313	0.604
FAM178A pS-614	Q8IX21	0.326903	0.0313	0.604
FAM21A.4	F8W7U3	0.195185	0.000919	0.88
FAM46C pT-133	Q5VWP2	0.210958	0.00172	0.636
FAM83D pS-17	Q9H4H8-2	0.302313	0.0196	0.645
FCHO2 pS-354	Q0JRZ9-3	0.342593	0.0409	-0.975
FCHO2 pS-354.1	Q0JRZ9-3	0.342593	0.0409	-0.975
FERMT2 pS-626	H0YJ34	0.121659	1.31e-05	0.682
FIP1L1 pS-259	Q6UN15	0.323641	0.0295	0.608
FKBP15 pS-14	Q5T1M5	0.0852431	3.17e-07	-1.09
FNTB pS-3	P49356	0.194678	0.000899	-0.819
FOXO3 pS-284	O43524	0.123391	1.5e-05	3.14
FTSJ3 pS-644	Q8IY81	0.30794	0.0219	-0.685
FTSJ3 pS-688	Q8IY81	0.134106	3.37e-05	0.589
FTSJ3 pT-573	Q8IY81	0.234772	0.00376	0.636
GATAD2A pS-598	Q86YP4	0.0681737	2.38e-08	0.769
GBF1 pS-1311	Q92538	0.273727	0.0102	0.836
GBF1 pS-1311.1	Q92538	0.273727	0.0102	0.836
GCN1L1 pS-786	Q92616	0.0593191	4.83e-09	0.699
GLE1 pS-99	Q53GS7-2	0.129248	2.36e-05	0.7
GNL1 pS-51	P36915	0.350542	0.0463	-0.953
GNL1 pS-51.1	P36915	0.350542	0.0463	-0.953
GNL1 pT-48	P36915	0.0698715	3.2e-08	-3.06
GON4L pS-476	Q3T8J9-2	0.256058	0.0066	-0.776
GPATCH8 pS-660	Q9UKJ3-2	0.254731	0.00638	0.746
GRIPAP1 pS-610	A0A087WT45	0.0586072	4.18e-09	0.742
GTF2H1 pS-339	P32780	0.0194798	8.4e-14	1.02
GTF3C1 pS-754	Q12789-3	0.178535	0.000428	0.715
GTSE1 pS-168	Q9NYZ3	0.079945	1.5e-07	0.737
GTSE1 pS-326	Q9NYZ3	0.239671	0.00433	0.748
GTSE1 pS-326.1	Q9NYZ3	0.239671	0.00433	0.748
GTSE1 pS-536	Q9NYZ3	0.14435	6.76e-05	0.618
H2AFY pT-129	O75367-3	0.0644533	1.27e-08	0.7
HIST1H1B pT-11	P16401	0.0375846	9.23e-12	0.694
HIST1H1B pT-11.1	P16401	0.0375846	9.23e-12	0.694
HN1 pT-54	Q9UK76	0.0944025	9.78e-07	0.785
HNRNPA3 pS-14	P51991	0.072369	4.82e-08	0.63
HNRNPM pS-701	P52272	0.115635	7.87e-06	-0.84
HP1BP3 pS-142	Q5SSJ5	0.0494348	5.2e-10	-0.859
HPRT1 pS-5	P00492	0.249986	0.00568	1.06
HTATSF1 pS-481	O43719	0.105693	3.08e-06	-1.29
IFFO1 pS-132	Q0D2I5-3	0.192992	0.000837	0.693
IKBKB pS-613	O14920-4	0.216188	0.00207	-1.23
ILF3 pS-762	Q12906	0.227929	0.00305	0.859
INCENP pT-292	Q9NQS7-2	0.226894	0.00296	0.609
IRF2BP1 pS-186	Q8IU81	0.308538	0.0222	0.812
IRS1 pS-323	P35568	0.0737635	5.97e-08	0.648
ISL1	P61371	0.242691	0.00471	0.732
ITPK1 pS-396	Q13572	0.268406	0.00903	0.909
IWS1 pS-438	Q96ST2	0.0993653	1.65e-06	-0.748
IWS1 pS-438.1	Q96ST2	0.0993653	1.65e-06	-0.748
JMY pS-844	Q8N9B5-2	0.102191	2.17e-06	-0.918
KDM2A pT-550	Q9Y2K7	0.354366	0.0491	0.68
KIAA1217 pS-169	Q5T5P2	0.10113	1.96e-06	0.613
KIAA1671 pS-293	Q9BY89-2	0.101358	2e-06	0.599
KIAA1967 pS-808	Q8N163-2	0.0839227	2.65e-07	0.84
KIF22 pS-412	Q14807	0.0382022	1.16e-11	1.12
KIF22 pS-543	Q14807	0.131582	2.8e-05	0.693
KIF2A pS-73	O00139-1	0.300763	0.019	0.856
KIF4A pS-1001	O95239	0.0721421	4.65e-08	0.987
KLC2 pS-445	Q9H0B6	0.0337214	1.81e-12	0.76
KLF16 pT-55	Q9BXK1	0.2711	0.00962	-1.09
KMT2A pS-153	Q03164-2	0.279381	0.0117	0.813
KNOP1 pS-387	Q1ED39	0.0995623	1.68e-06	0.875
KPNA2 pS-62	P52292	0.0552648	2.08e-09	0.599
L3MBTL3 pS-645	Q96JM7-2	0.0528218	1.24e-09	1.35
L3MBTL3 pS-653	Q96JM7-2	0.247553	0.00535	0.861
LEMD2 pS-166	Q8NC56	0.111454	5.36e-06	0.799
LEMD3 pS-187	Q9Y2U8	0.0170416	8.4e-14	0.868
LIMA1 pS-601	Q9UHB6	0.194483	0.000892	0.774
LMNB1 pS-23	P20700	0.162275	0.000189	0.821
LMNB1 pS-23.1	P20700	0.162275	0.000189	0.821
LMNB1 pT-20	P20700	0.259845	0.00728	0.93
LMNB2 pS-420	J9JID7	0.232878	0.00355	-1.48
LRFN4 pS-585	Q6PJG9	0.150303	9.71e-05	-0.612
LUZP1 pS-690	Q86V48	0.354148	0.049	0.605
MAGED2 pS-162	Q9UNF1	0.247652	0.00536	-0.767
MAML1 pS-314	Q92585	0.142556	6.03e-05	-0.923
MAP1A pS-1326	P78559	0.221807	0.00251	-1.19
MAP1B pS-1276	P46821	0.336257	0.0369	0.645
MAP2K4 pS-5	P45985	0.209113	0.00161	-0.679
MAP4 pS-641	E7EVA0	0.0780463	1.14e-07	0.714
MAP4 pT-588	E7EVA0	0.0548444	1.92e-09	0.769
MAP4 pT-588.1	E7EVA0	0.0548444	1.92e-09	0.769
MAP4K2 pS-394	Q12851-2	0.306871	0.0214	-1.74
MAP7D1 pS-544	Q3KQU3	0.307295	0.0216	-1.01
MAP7D1 pS-544.1	Q3KQU3	0.307295	0.0216	-1.01
MAP7D1 pS-544.2	Q3KQU3	0.307295	0.0216	-1.01
MARCKS pS-163	A0A087WZH7	0.205373	0.0014	0.703
MARCKS pS-163.1	A0A087WZH7	0.205373	0.0014	0.703
MARCKS pS-167	A0A087WZH7	0.1231	1.47e-05	0.666
MARCKS pS-167.1	A0A087WZH7	0.1231	1.47e-05	0.666
MARCKS pS-167.2	A0A087WZH7	0.1231	1.47e-05	0.666
MARCKS pS-27	A0A087WZH7	0.286798	0.014	0.603
MARCKS pS-81	A0A087WZH7	0.0921123	7.54e-07	0.692
MATR3 pS-188	P43243	0.307603	0.0218	-0.691
MAX pS-2	Q6V3B1	0.153994	0.00012	-0.978
MAX pS-2.1	Q6V3B1	0.153994	0.00012	-0.978
MCC pS-231	D6REY2	0.067403	2.11e-08	0.863
MCM6 pS-13	Q14566	0.0390772	1.61e-11	-1.45
MDC1 pS-168	Q14676	0.134447	3.45e-05	-0.795
MECOM pS-876	E7EUL6	0.17533	0.000366	0.864
MED13 pT-326	Q9UHV7	0.308847	0.0223	0.995
MET pS-966	P08581	0.257837	0.00691	0.728
METTL3 pS-43	Q86U44	0.135949	3.85e-05	0.738
MKI67 pS-1206	A0A087WV66	0.270771	0.00955	0.677
MKI67 pS-1328	A0A087WV66	0.0277988	8.4e-14	1.04
MKI67 pS-1328.1	A0A087WV66	0.0277988	8.4e-14	1.04
MKI67 pS-1678	A0A087WV66	0.0102478	8.4e-14	0.92
MKI67 pS-1814	A0A087WV66	0.0722971	4.76e-08	0.936
MKI67 pS-1860	A0A087WV66	0.316969	0.026	1.07
MKI67 pS-1860.1	A0A087WV66	0.316969	0.026	1.07
MKI67 pS-1936	A0A087WV66	0.0730638	5.37e-08	0.866
MKI67 pS-2298	A0A087WV66	0.16747	0.000248	0.62
MKI67 pS-538	A0A087WV66	0.0560676	2.41e-09	0.658
MKI67 pS-538.1	A0A087WV66	0.0560676	2.41e-09	0.658
MKI67 pT-1138	A0A087WV66	0.264861	0.00828	0.885
MKI67 pT-1192	A0A087WV66	0.0522812	1.09e-09	0.824
MKI67 pT-1326	A0A087WV66	0.255763	0.00655	0.98
MKI67 pT-1326.1	A0A087WV66	0.255763	0.00655	0.98
MKI67 pT-1475	A0A087WV66	0.339458	0.0389	0.7
MKI67 pT-1556	A0A087WV66	0.0218198	8.4e-14	1.01
MKI67 pT-1718	A0A087WV66	0.0640353	1.18e-08	1.21
MKI67 pT-1800	A0A087WV66	0.0823248	2.11e-07	0.684
MKI67 pT-1922	A0A087WV66	0.0903332	6.12e-07	0.715
MKI67 pT-1962	A0A087WV66	0.273923	0.0103	0.927
MKI67 pT-2084	A0A087WV66	0.0140821	8.4e-14	0.948
MKI67 pT-2230	A0A087WV66	0.0937296	9.08e-07	0.865
MKI67 pT-2405	A0A087WV66	0.0373789	8.53e-12	0.866
MKI67 pT-347	A0A087WV66	0.0395803	1.94e-11	0.967
MKI67 pT-543	A0A087WV66	0.0739202	6.11e-08	0.817
MSH3 pS-33	P20585	0.156267	0.000137	0.685
MSH6 pS-79	P52701	0.0911177	6.72e-07	1.22
MSH6 pS-830	P52701	0.103724	2.53e-06	2.28
MYBBP1A pS-1290	Q9BQG0	0.0474851	2.94e-10	0.942
MYH14 pS-45	Q7Z406	0.115992	8.12e-06	0.871
MYO18A pS-2043	Q92614	0.338729	0.0384	-0.922
MYO18A pS-2043.1	Q92614	0.338729	0.0384	-0.922
NAV2 pS-1215	Q8IVL1-4	0.251816	0.00593	0.791
NCAPD2 pT-1339	Q15021	0.101475	2.03e-06	0.675
NCAPD2 pT-1339.1	Q15021	0.101475	2.03e-06	0.675
NCAPG pS-390	Q9BPX3	0.123989	1.57e-05	1.02
NCAPH pS-201	Q15003	0.248218	0.00544	0.712
NCAPH pS-432	Q15003	0.0561832	2.46e-09	0.877
NCAPH pS-81	Q15003	0.0413036	3.65e-11	1.04
NCKAP5L pS-286	H7C1V4	0.272833	0.01	-0.677
NCKAP5L pS-292	H7C1V4	0.272833	0.01	-0.677
NCL pT-105	C9JWL1	0.331266	0.0339	0.67
NES pS-325	P48681	0.0920889	7.52e-07	0.657
NES pS-325.1	P48681	0.0920889	7.52e-07	0.657
NET1 pS-106	Q7Z628	0.0555624	2.2e-09	0.806
NOLC1 pT-617	Q14978-2	0.263319	0.00796	0.664
NOLC1 pT-617.1	Q14978-2	0.263319	0.00796	0.664
NOLC1 pT-620	Q14978-2	0.253334	0.00615	0.655
NOLC1 pT-620.1	Q14978-2	0.253334	0.00615	0.655
NOP58 pS-483	Q9Y2X3	0.00730876	8.4e-14	1.09
NOTCH2 pS-1778	Q04721	0.335465	0.0364	-0.949
NPM1 pT-234	P06748	0.0523405	1.1e-09	0.811
NPM1 pT-237	P06748	0.0523405	1.1e-09	0.811
NPM3 pS-13	O75607	0.0737539	5.96e-08	-0.622
NUMA1 pS-638	H0YFY6	0.282966	0.0128	0.665
NUMA1 pS-638.1	H0YFY6	0.282966	0.0128	0.665
NUMA1 pS-649	H0YFY6	0.165391	0.000223	0.868
NUMA1 pS-649.1	H0YFY6	0.165391	0.000223	0.868
NUMA1 pS-711	H0YFY6	0.0203336	8.4e-14	0.853
NUMA1 pT-625	H0YFY6	0.0418563	4.41e-11	1.21
NUMA1 pT-864	H0YFY6	0.110505	4.9e-06	-2.14
NUP107 pS-11	P57740	0.238345	0.00417	0.783
NUP133 pS-50	Q5TDI3	0.341981	0.0405	1.02
NUP133 pS-50.1	Q5TDI3	0.341981	0.0405	1.02
NUP153 pS-330	P49790	0.193192	0.000844	0.824
NUP35 pS-83.1	Q8NFH5-2	0.31434	0.0248	0.739
NUP35 pT-248	Q8NFH5-2	0.338745	0.0384	0.794
NUP50 pS-268	Q9UKX7-2	0.174502	0.000351	0.648
NUP98 pT-536	P52948-5	0.298038	0.0179	0.995
NUSAP1 pT-298	Q9BXS6-4	0.027606	8.4e-14	0.809
PACS1 pS-411	Q6VY07	0.221468	0.00248	0.652
PACS1 pS-430	Q6VY07	0.164884	0.000217	0.725
PAICS pS-27	P22234	0.0284402	8.4e-14	0.867
PATL1 pS-233	Q86TB9-4	0.0651091	1.42e-08	1.02
PATZ1 pS-282	Q9HBE1-4	0.0769086	9.63e-08	0.86
PBRM1 pS-636	Q86U86-5	0.0175453	8.4e-14	1.13
PDCD11 pS-7	Q14690	0.188283	0.000679	0.722
PDLIM5 pS-313	Q96HC4	0.205381	0.0014	0.695
PDS5B pS-1139	Q9NTI5	0.0966939	1.25e-06	0.957
PHIP pS-1560	Q8WWQ0	0.0237934	8.4e-14	0.949
PHIP pS-1560.1	Q8WWQ0	0.0237934	8.4e-14	0.949
PHLDB1 pS-470	Q86UU1-3	0.28586	0.0137	-0.637
PKN1 pS-562	Q16512	0.168464	0.00026	0.635
PKN2 pS-487	Q16513-3	0.0663211	1.76e-08	0.719
POGZ pS-238	Q7Z3K3-5	0.0746172	6.76e-08	0.63
POLE pS-1177	F5H1D6	0.246955	0.00527	0.984
POTEI	P0CG38	0.150099	9.59e-05	2.17
PPP1R14B pS-32	Q96C90	0.292122	0.0157	0.694
PRC1 pS-513	O43663	0.053236	1.36e-09	0.841
PRKD3 pS-41	O94806	0.241329	0.00454	-0.688
PRKD3 pS-41.1	O94806	0.241329	0.00454	-0.688
PRUNE2 pS-2508	E9PDC2	0.317241	0.0261	-1.8
PSIP1 pS-522	O75475	0.0572435	3.12e-09	0.905
PSIP1 pT-141	O75475	0.0301802	2.8e-13	0.773
PSRC1 pS-70.1	Q5T2Z0	0.169922	0.000279	1.05
PTPN21 pS-538	Q16825	0.180942	0.000481	-0.825
PYCR1 pS-301	P32322	0.193	0.000837	0.602
RACGAP1 pS-628	Q9H0H5	0.079083	1.33e-07	0.967
RAD51AP1 pS-103	F5H1Y0	0.0022919	8.4e-14	-1.9
RANBP2 pS-1400	P49792	0.199063	0.00108	-1.22
RANBP2 pS-2270	P49792	0.206447	0.00145	0.759
RANBP2 pS-2526	P49792	0.0751138	7.26e-08	0.728
RANBP2 pT-1396	P49792	0.203074	0.00127	-1.2
RAVER1 pS-668	Q8IY67-2	0.334718	0.0359	0.864
RAVER1 pS-680	Q8IY67-2	0.0402246	2.46e-11	1.56
RB1 pS-780	P06400	0.0962061	1.19e-06	-0.59
RBFOX2 pT-67	O43251-6	0.253212	0.00613	-0.593
RBM14 pS-649	Q96PK6	0.119993	1.14e-05	0.595
RBM15B pS-147	Q8NDT2	0.251827	0.00594	0.706
RBM20 pS-1210	Q5T481	0.276443	0.0109	-0.892
RBM3 pS-147	P98179	0.165726	0.000227	0.766
RBM39 pS-121	Q14498-2	0.269106	0.00918	0.629
RECQL5 pS-700	Q6P4G0	0.0791001	1.33e-07	-1.68
RELL1 pS-224	Q8IUW5	0.285777	0.0136	0.73
REV3L pS-1646	O60673-2	0.0449468	1.3e-10	1.31
RFC1 pS-190	P35251-2	0.0633786	1.04e-08	-0.866
RGPD3.2	A6NKT7	0.0582028	3.84e-09	0.766
RIF1 pS-1151	Q5UIP0-2	0.0070114	8.4e-14	1.2
RIF1 pS-1157	Q5UIP0-2	0.0205363	8.4e-14	1.1
RIF1 pS-1454	Q5UIP0-2	0.068318	2.44e-08	0.665
ROBO1 pS-891	Q9Y6N7-4	0.235834	0.00388	0.659
RRP1B pS-706	Q14684	0.0634196	1.05e-08	0.867
RRP8 pS-62	O43159	0.187199	0.000646	0.724
RRP8 pS-64	O43159	0.187199	0.000646	0.724
RSL1D1 pT-465	O76021	0.129801	2.46e-05	0.638
RTF1 pS-697	Q92541	0.28951	0.0148	0.784
RTN1 pS-48	Q16799	0.0506327	7.19e-10	0.589
RXRA pS-129	P19793	0.145834	7.4e-05	0.745
SAMD4B pS-600	M0QZ22	0.335439	0.0364	0.667
SARNP pS-162	P82979	0.322791	0.029	0.691
SARNP pS-163	P82979	0.188443	0.000684	0.685
SBNO1 pS-695	A3KN83-3	0.169756	0.000277	-0.626
SBNO1 pS-695.1	A3KN83-3	0.169756	0.000277	-0.626
SEC23IP pS-134	Q9Y6Y8	0.278977	0.0116	0.671
SLAIN2 pS-462	Q9P270	0.053729	1.52e-09	0.942
SLAIN2 pS-467	Q9P270	0.0746593	6.81e-08	0.917
SLAIN2 pS-467.1	Q9P270	0.0746593	6.81e-08	0.917
SLC19A1 pS-5	P41440	0.314892	0.025	0.896
SMC1A pS-966	Q14683	0.144467	6.81e-05	-0.954
SMCR8 pS-492.1	Q8TEV9-2	0.34595	0.0431	0.614
SMEK1 pS-117	Q6IN85	0.231531	0.00341	-0.978
SMEK1 pS-117.1	Q6IN85	0.231531	0.00341	-0.978
SMEK1 pS-777	Q6IN85	0.226414	0.00291	-0.708
SMEK1 pS-777.1	Q6IN85	0.226414	0.00291	-0.708
SMPD4 pS-724	Q9NXE4-2	0.177259	0.000402	0.751
SNAP23 pS-110	O00161	0.0964511	1.22e-06	0.769
SNRNP200 pS-2002	O75643	0.179108	0.00044	0.64
SNW1 pS-14	Q13573	0.137476	4.28e-05	0.72
SNX2 pS-277	O60749	0.0613991	7.14e-09	1.02
SOGA2 pS-1302	Q9Y4B5	0.0904572	6.21e-07	0.715
SPAG5 pS-944	Q96R06	0.135024	3.6e-05	1.07
SPATA5 pS-274	Q8NB90	0.26273	0.00785	0.676
SPG20 pS-470	Q8N0X7	0.104236	2.67e-06	0.637
SPIN1 pS-124	Q9Y657	0.0550693	2e-09	1.06
SPTBN1 pS-2358	Q01082	0.281371	0.0123	0.746
SRFBP1 pS-351	Q8NEF9	0.0551354	2.03e-09	0.828
SRGAP2	O75044	0.272208	0.00987	-0.665
SRRM2 pT-1453	Q9UQ35	0.0639338	1.15e-08	1.27
SSFA2 pS-737	P28290-3	0.159514	0.000163	0.662
SSRP1 pS-659	Q08945	0.070028	3.29e-08	0.598
STMN1 pS-16	P16949	0.0671273	2.01e-08	0.588
STMN1 pS-16.1	P16949	0.0671273	2.01e-08	0.588
STMN1 pS-25	P16949	0.0297066	2.17e-13	0.751
STMN1 pS-25.1	P16949	0.0297066	2.17e-13	0.751
SUPT6H pS-1701	Q7KZ85	0.219022	0.00229	-0.842
TAB3 pS-126	F6SS63	0.192367	0.000814	-1.05
TACC3	Q9Y6A5	0.158919	0.000158	0.61
TACC3.1	Q9Y6A5	0.173135	0.000327	0.778
TADA3 pS-280	O75528-2	0.208324	0.00156	-0.615
TAF4 pS-543	O00268	0.149258	9.13e-05	0.617
TCF20 pS-966	Q9UGU0-2	0.0958736	1.15e-06	0.744
TCOF1 pT-249	J3KQ96	0.248028	0.00541	0.748
THOC2 pT-1385	Q8NI27	0.214067	0.00192	0.64
THOC2 pT-1443	Q8NI27	0.130054	2.51e-05	1.23
THRAP3 pS-232	Q9Y2W1	0.0576638	3.42e-09	0.75
TIPIN pT-233	Q9BVW5	0.0254032	8.4e-14	1.03
TMEM131 pS-1863	Q92545	0.244823	0.00498	0.683
TMEM41B pT-18	Q5BJD5-3	0.232504	0.00351	0.726
TMPO pS-306	P42167	0.0699638	3.26e-08	0.977
TMPO pS-378	P42167	0.167131	0.000244	1
TMPO pT-355	P42167	0.0289968	1.56e-13	1
TNKS1BP1 pS-1385	Q9C0C2	0.308137	0.022	-0.78
TNKS1BP1 pS-1385.1	Q9C0C2	0.308137	0.022	-0.78
TNKS1BP1 pS-1652	Q9C0C2	0.038433	1.26e-11	0.974
TNKS1BP1 pS-882	Q9C0C2	0.118362	9.98e-06	1.27
TOM1 pS-160	O60784	0.169799	0.000278	0.991
TOM1 pS-462	O60784	0.0422721	5.07e-11	1.46
TOM1 pT-164	O60784	0.169799	0.000278	0.991
TOM1L2 pS-160	Q6ZVM7	0.100791	1.9e-06	1.36
TOM1L2 pT-164	Q6ZVM7	0.100118	1.78e-06	1.23
TOP2A pS-1213	P11388	0.0798399	1.48e-07	0.725
TOP2A pS-4	P11388	0.0508098	7.53e-10	0.867
TOPBP1 pS-888	Q92547	0.0947271	1.01e-06	-0.793
TP53 pS-15	P04637	0.0657405	1.59e-08	-0.654
TP53 pS-15.1	P04637	0.0657405	1.59e-08	-0.654
TP53BP1 pT-1056	Q12888	0.243422	0.0048	1.45
TP53BP1 pT-1056.1	Q12888	0.243422	0.0048	1.45
TPD52L2 pS-12	O43399	0.0770955	9.91e-08	0.626
TPX2	Q9ULW0	0.131542	2.79e-05	0.706
TPX2.3	Q9ULW0	0.0181775	8.4e-14	0.973
TPX2.7	Q9ULW0	0.102441	2.22e-06	1.13
TPX2.8	Q9ULW0	0.102441	2.22e-06	1.13
TRA2A pS-215	Q13595	0.287977	0.0143	1.25
TRAM1 pS-279	G3XAN4	0.0970869	1.3e-06	0.621
TRIM24 pS-777	O15164-2	0.26695	0.00872	-0.599
TSC2 pS-981	P49815-4	0.12444	1.63e-05	1.35
TTK pS-820	P33981-2	0.0599717	5.49e-09	0.981
TTLL6 pS-65	F8WDP8	0.0986194	1.53e-06	3.38
TWISTNB pS-328	Q3B726	0.24971	0.00564	-0.646
TXLNG pS-69	Q9NUQ3	0.289831	0.0149	0.703
UBAP2L pS-409	Q14157-4	0.0649294	1.38e-08	0.999
UFD1L pS-294	Q92890	0.345304	0.0427	-1.07
UTP14A pS-445	Q9BVJ6	0.100693	1.88e-06	-0.817
VAPB pT-150	O95292	0.303575	0.0201	0.804
VIM pS-42	P08670	0.264025	0.00811	0.837
VIM pS-51	P08670	0.248849	0.00552	-1.13
VIM pS-51.1	P08670	0.248849	0.00552	-1.13
VPS37A pS-18	Q8NEZ2-2	0.268597	0.00907	0.777
WAPAL pT-127	Q7Z5K2	0.123449	1.51e-05	-1.99
WDFY3 pS-2475	Q8IZQ1-2	0.261692	0.00764	-0.724
WDR4 pS-265	P57081-3	0.159103	0.000159	0.632
WDR62 pT-1268	O43379	0.0719113	4.48e-08	-0.59
WHSC1 pS-177	O96028	0.113251	6.35e-06	0.732
WIPF1 pS-340	E9PB87	0.161054	0.000177	0.783
YAF2 pS-125	Q8IY57-3	0.151175	0.000102	-0.981
YIF1B pS-62	Q5BJH7-4	0.114626	7.19e-06	0.77
YIF1B pT-13	Q5BJH7-4	0.283456	0.0129	0.887
ZC3H13 pT-364	Q5T200	0.0608676	6.49e-09	-0.746
ZC3H14 pS-240	Q6PJT7-5	0.215318	0.00201	0.625
ZC3H4 pS-76	Q9UPT8	0.0673937	2.1e-08	0.772
ZC3HAV1L pS-257	Q96H79	0.206515	0.00146	-0.644
ZC3HC1 pT-344	C9J0I9	0.0810118	1.74e-07	0.713
ZEB2 pT-758	O60315-2	0.144455	6.8e-05	-0.761
ZEB2 pT-758.1	O60315-2	0.144455	6.8e-05	-0.761
ZHX3 pS-389	H0Y6F5	0.254309	0.00631	0.695
ZNF174 pS-57	V9GZ69	0.16846	0.00026	0.73
ZRANB2 pS-307	O95218-2	0.33921	0.0387	-0.688
ZRANB2 pS-307.1	O95218-2	0.33921	0.0387	-0.688
ZRANB2 pS-307.2	O95218-2	0.33921	0.0387	-0.688
ZYX pS-308	Q15942	0.0623766	8.59e-09	0.685
42980 pS-218	Q15019	0.963859	0.879	-0.0135
42984 pS-416	Q14141-2	0.839542	0.816	0.111
42985 pT-228	Q16181	0.914079	0.859	-0.0668
42987 pS-2	Q9UHD8-5	0.621841	0.531	0.281
42987 pS-23	Q9UHD8-5	0.901506	0.853	-0.043
42987 pS-23.1	Q9UHD8-5	0.901506	0.853	-0.043
42987 pS-82	Q9UHD8-5	0.89137	0.847	0.179
42988 pS-28	E7EW69	0.821417	0.803	-0.183
42989 pS-17	D6RGI3	0.697316	0.666	-0.228
AAAS pS-495	Q9NRG9	0.970419	0.881	-0.0188
AAK1 pS-21	Q2M2I8	0.978928	0.884	0.0185
AAK1 pS-623	Q2M2I8	0.882404	0.843	0.0751
AAK1 pS-637	Q2M2I8	0.800713	0.786	-0.071
AAK1 pS-637.1	Q2M2I8	0.800713	0.786	-0.071
AAK1 pS-652	Q2M2I8	0.527674	0.315	-0.19
AAK1 pS-652.1	Q2M2I8	0.527674	0.315	-0.19
AAK1 pS-846	Q2M2I8	0.24775	0.00537	-0.43
AAK1 pT-606	Q2M2I8	0.976457	0.883	0.00969
AAK1 pT-620	Q2M2I8	0.882404	0.843	0.0751
AATF pS-203	Q9NY61	0.814758	0.798	-0.121
AATF pS-320	Q9NY61	0.935517	0.868	-0.179
AATF pS-320.1	Q9NY61	0.970283	0.881	0.0769
AATF pS-321	Q9NY61	0.955036	0.875	-0.131
AATF pS-321.1	Q9NY61	0.972514	0.882	0.0772
ABCA2 pT-2412	Q9BZC7	0.295069	0.0168	0.511
ABCC1 pS-824	I3L4X2	0.829894	0.809	0.0821
ABCC1 pS-824.1	I3L4X2	0.829894	0.809	0.0821
ABCC1 pS-828	I3L4X2	0.631657	0.551	-0.162
ABCC1 pS-828.1	I3L4X2	0.631657	0.551	-0.162
ABCC4 pT-646	O15439-2	0.644073	0.575	-0.133
ABCC5 pS-509	O15440-5	0.647824	0.582	0.341
ABCF1 pS-105	Q8NE71	0.8546	0.826	-0.191
ABCF1 pS-105.1	Q8NE71	0.8546	0.826	-0.191
ABCF1 pS-109	Q8NE71	0.694409	0.662	-0.131
ABCF1 pS-109.1	Q8NE71	0.694409	0.662	-0.131
ABCF1 pS-109.2	Q8NE71	0.694409	0.662	-0.131
ABCF1 pS-140	Q8NE71	0.798158	0.784	-0.11
ABCF1 pS-22	Q8NE71	0.63619	0.56	0.154
ABCF1 pS-228	Q8NE71	0.747042	0.732	0.204
ABCF1 pT-108	Q8NE71	0.896155	0.85	-0.191
ABCF1 pT-108.1	Q8NE71	0.896155	0.85	-0.191
ABI1 pS-178	Q8IZP0-10	0.978283	0.883	-0.0144
ABI2 pS-177	Q9NYB9-2	0.989065	0.887	0.00488
ABI2 pS-221	Q9NYB9-2	0.696553	0.665	0.109
ABL1 pS-569	P00519	0.754675	0.741	-0.197
ABL1 pS-683	P00519	0.500664	0.253	0.257
ABL2 pS-596	P42684-2	0.846124	0.821	0.132
ABL2 pS-748	P42684-2	0.633181	0.554	-0.225
ABL2 pS-901	P42684-2	0.461228	0.179	0.395
ABLIM1 pS-115	O14639-3	0.869442	0.835	-0.0457
ABLIM1 pS-115.1	O14639-3	0.869442	0.835	-0.0457
ABLIM1 pS-119	O14639-3	0.8966	0.85	0.156
ABLIM1 pS-136	O14639-3	0.80378	0.789	-0.0889
ABLIM1 pS-236	O14639-3	0.979879	0.884	-0.0121
ABLIM1 pS-304	O14639-3	0.643911	0.575	-0.159
ABLIM1 pS-318	O14639-3	0.832638	0.811	-0.103
ABLIM1 pS-318.1	O14639-3	0.832638	0.811	-0.103
ABLIM1 pS-326	O14639-3	0.839459	0.816	-0.134
ABLIM1 pS-326.1	O14639-3	0.839459	0.816	-0.134
ABLIM1 pS-355	O14639-3	0.8945	0.849	-0.0758
ABLIM1 pS-51	O14639-3	0.898888	0.851	-0.0787
ABLIM1 pS-51.1	O14639-3	0.898888	0.851	-0.0787
ACACA pS-1216	Q13085	0.378312	0.0698	-0.325
ACACA pS-1259	Q13085	0.606174	0.497	-0.15
ACACA pS-1259.1	Q13085	0.606174	0.497	-0.15
ACACA pS-1263	Q13085	0.694056	0.661	-0.163
ACACA pS-29	Q13085	0.807101	0.791	0.0837
ACACA pS-29.1	Q13085	0.807101	0.791	0.0837
ACACA pS-50	Q13085	0.591601	0.465	-0.402
ACACA pS-50.1	Q13085	0.888079	0.846	-0.0911
ACACA pS-80	Q13085	0.947859	0.873	-0.0695
ACAP2 pS-520	A0A087X1H5	0.485328	0.219	-0.375
ACBD3 pS-43	Q9H3P7	0.928255	0.865	0.0703
ACD pS-310	R4GNJ5	0.82703	0.807	0.17
ACD pS-336	R4GNJ5	0.892917	0.848	-0.0407
ACD pS-336.1	R4GNJ5	0.892917	0.848	-0.0407
ACD pS-346	R4GNJ5	0.804653	0.789	0.116
ACIN1 pS-240	Q9UKV3-5	0.531751	0.325	-0.647
ACIN1 pS-243	Q9UKV3-5	0.574254	0.425	-0.424
ACIN1 pS-243.1	Q9UKV3-5	0.574254	0.425	-0.424
ACIN1 pS-365	Q9UKV3-5	0.836475	0.814	-0.178
ACIN1 pS-410	Q9UKV3-5	0.92265	0.862	-0.0249
ACIN1 pS-410.1	Q9UKV3-5	0.92265	0.862	-0.0249
ACIN1 pS-478	Q9UKV3-5	0.795942	0.782	0.231
ACIN1 pS-490	Q9UKV3-5	0.901855	0.853	-0.0371
ACIN1 pS-655	Q9UKV3-5	0.972886	0.882	-0.0454
ACIN1 pS-655.1	Q9UKV3-5	0.967386	0.88	0.0504
ACIN1 pS-657	Q9UKV3-5	0.685005	0.647	-0.25
ACIN1 pS-657.1	Q9UKV3-5	0.685005	0.647	-0.25
ACIN1 pS-767	S4R3H4	0.943158	0.871	-0.0469
ACIN1 pS-837	S4R3H4	0.821897	0.803	-0.396
ACIN1 pS-840	S4R3H4	0.959615	0.877	0.142
ACIN1 pS-991	Q9UKV3-5	0.675123	0.631	-0.113
ACIN1 pT-254	Q9UKV3-5	0.435897	0.141	0.336
ACIN1 pT-414	Q9UKV3-5	0.927681	0.865	-0.026
ACIN1 pT-414.1	Q9UKV3-5	0.927681	0.865	-0.026
ACIN1 pT-682	Q9UKV3-5	0.513605	0.282	0.22
ACLY pS-455	P53396	0.692176	0.658	-0.11
ACLY pS-481	P53396	0.702136	0.673	-0.111
ACLY pT-447	P53396	0.870251	0.836	-0.116
ACOX1 pS-26	Q15067-2	0.538329	0.34	0.228
ACSS2 pS-30	Q9NR19	0.303578	0.0201	-0.397
ACTB	P60709	0.812202	0.796	-0.228
ACTL6A pS-233	O96019	0.958471	0.877	-0.0182
ACTR8 pS-301	Q9H981-2	0.423463	0.123	-0.283
ADAM10 pT-719	O14672	0.488633	0.226	-0.512
ADAM17 pS-791	P78536	0.911735	0.857	-0.0348
ADAM22 pS-798	Q9P0K1-2	0.963803	0.879	0.0171
ADAM22 pS-821	Q9P0K1-2	0.827582	0.808	0.0979
ADAM9 pS-799	Q13443	0.817006	0.799	-0.072
ADAR pS-530	P55265-5	0.887011	0.845	0.193
ADAR pT-601	P55265-3	0.666592	0.616	-0.153
ADCY6 pS-576	O43306-2	0.94051	0.87	0.0344
ADCY9 pS-138	I3NI20	0.995784	0.889	0.00172
ADD1	P35611	0.641172	0.569	0.147
ADD1 pS-358	P35611	0.615021	0.516	-0.221
ADD1 pS-358.1	P35611	0.615021	0.516	-0.221
ADD1 pS-366	P35611	0.886248	0.845	-0.139
ADD1 pS-465	P35611	0.912129	0.858	-0.0751
ADD3 pS-42	Q9UEY8-2	0.764472	0.751	0.357
ADD3 pS-423	Q9UEY8-2	0.402067	0.0955	0.463
ADD3 pS-641	Q9UEY8-2	0.863871	0.832	0.152
ADD3 pS-641.1	Q9UEY8-2	0.863871	0.832	0.152
ADD3 pS-645	Q9UEY8-2	0.787904	0.775	-0.105
ADD3 pS-645.1	Q9UEY8-2	0.787904	0.775	-0.105
ADD3 pS-645.2	Q9UEY8-2	0.787904	0.775	-0.105
ADD3 pS-649	Q9UEY8-2	0.515216	0.286	-0.192
ADD3 pS-649.1	Q9UEY8-2	0.515216	0.286	-0.192
ADD3 pS-649.2	Q9UEY8-2	0.515216	0.286	-0.192
ADNP pS-1071	Q9H2P0	0.999032	0.89	0.000379
ADNP pS-1071.1	Q9H2P0	0.999032	0.89	0.000379
ADNP pS-709	Q9H2P0	0.794933	0.781	0.198
ADNP pS-738	Q9H2P0	0.552566	0.374	0.244
ADNP pS-921	Q9H2P0	0.948019	0.873	0.0396
ADNP pS-953	Q9H2P0	0.996008	0.889	0.0036
ADNP pS-953.1	Q9H2P0	0.996008	0.889	0.0036
ADNP pS-955	Q9H2P0	0.97081	0.881	-0.0558
ADNP pS-955.1	Q9H2P0	0.97081	0.881	-0.0558
ADNP pS-98	Q9H2P0	0.537631	0.339	0.243
ADRBK1 pS-670	P25098	0.644881	0.577	-0.252
ADRM1 pS-405	Q16186	0.856921	0.828	0.0694
ADSL pS-9	P30566	0.854853	0.826	-0.108
AEBP2 pS-141	Q6ZN18-2	0.859841	0.83	-0.046
AEBP2 pS-18	Q6ZN18-2	0.809146	0.793	-0.588
AEBP2 pS-24	Q6ZN18-2	0.936163	0.868	-0.133
AEBP2 pS-24.1	Q6ZN18-2	0.936163	0.868	-0.133
AFAP1 pS-668	Q8N556	0.845204	0.82	-0.113
AFF4 pS-1043	Q9UHB7	0.990165	0.887	-0.00475
AFF4 pS-1055	Q9UHB7	0.822844	0.804	-0.0962
AFF4 pS-1058	Q9UHB7	0.740528	0.724	-0.115
AFF4 pS-1058.1	Q9UHB7	0.740528	0.724	-0.115
AFF4 pS-180	Q9UHB7	0.800506	0.786	-0.235
AFF4 pS-212	Q9UHB7	0.808436	0.793	0.182
AFF4 pS-222	Q9UHB7	0.683948	0.645	0.244
AFF4 pS-694	Q9UHB7	0.855258	0.827	0.102
AFF4 pS-703	Q9UHB7	0.879194	0.841	0.0679
AFF4 pS-703.1	Q9UHB7	0.879194	0.841	0.0679
AFF4 pS-706	Q9UHB7	0.741583	0.726	-0.124
AFF4 pS-706.1	Q9UHB7	0.741583	0.726	-0.124
AFF4 pS-814	Q9UHB7	0.33125	0.0338	-0.341
AFTPH pS-411	Q6ULP2-3	0.293523	0.0162	-0.582
AGAP1 pS-1062	E7EUN2	0.780237	0.767	0.243
AGAP1 pS-138	E7EUN2	0.77974	0.767	0.341
AGAP1 pS-99	E7EUN2	0.366211	0.0583	-0.288
AGAP1 pT-1048	E7EUN2	0.965966	0.879	-0.0742
AGAP2 pS-302	Q99490-2	0.944227	0.871	0.0424
AGAP2 pS-312	Q99490-2	0.803735	0.789	0.0887
AGAP2 pS-472	Q99490-2	0.862737	0.831	-0.0671
AGFG1 pS-167	P52594-2	0.971531	0.881	-0.00923
AGFG1 pS-181	P52594-2	0.717996	0.695	0.2
AGFG1 pS-181.1	P52594-2	0.717996	0.695	0.2
AGFG1 pS-253	P52594-2	0.551381	0.371	-0.188
AGFG1 pT-177	P52594-2	0.571374	0.419	0.335
AGO2 pS-387	Q9UKV8-2	0.878458	0.84	0.164
AGPS pS-65	O00116	0.82819	0.808	-0.0949
AGTPBP1 pS-319	Q9UPW5	0.514785	0.285	0.852
AHCTF1 pS-1142	Q8WYP5	0.878005	0.84	0.0999
AHCTF1 pS-1216	Q8WYP5	0.771677	0.759	-0.246
AHCTF1 pS-1216.1	Q8WYP5	0.771677	0.759	-0.246
AHCTF1 pS-1222	Q8WYP5	0.667813	0.618	-0.296
AHCTF1 pS-1222.1	Q8WYP5	0.667813	0.618	-0.296
AHCTF1 pS-1283	Q8WYP5	0.932512	0.867	0.0366
AHCTF1 pS-1295	Q8WYP5	0.652076	0.59	0.211
AHCTF1 pS-1297	Q8WYP5	0.935762	0.868	-0.0675
AHCTF1 pS-1513	Q8WYP5	0.917665	0.86	-0.0604
AHCTF1 pS-1541	Q8WYP5	0.643267	0.574	0.155
AHCTF1 pS-1944	Q8WYP5	0.57957	0.438	-0.277
AHCTF1 pS-528	Q8WYP5	0.954182	0.875	-0.0305
AHCTF1 pT-1808	Q8WYP5	0.22213	0.00254	0.407
AHCYL1 pS-2	O43865	0.82731	0.807	-0.0937
AHDC1 pS-1064	Q5TGY3	0.832684	0.811	0.123
AHDC1 pS-1399	Q5TGY3	0.674932	0.63	-0.115
AHDC1 pS-1399.1	Q5TGY3	0.674932	0.63	-0.115
AHDC1 pS-1403	Q5TGY3	0.797053	0.783	0.0995
AHDC1 pS-46	Q5TGY3	0.290446	0.0151	-0.335
AHDC1 pS-596	Q5TGY3	0.831603	0.811	-0.155
AHDC1 pS-846	Q5TGY3	0.704882	0.677	0.416
AHDC1 pS-846.1	Q5TGY3	0.528793	0.318	0.585
AHDC1 pS-849	Q5TGY3	0.827162	0.807	0.0696
AHDC1 pS-849.1	Q5TGY3	0.827162	0.807	0.0696
AHDC1 pS-896	Q5TGY3	0.77128	0.758	0.0875
AHNAK pS-135	Q09666	0.646906	0.58	0.425
AHNAK pS-177	Q09666	0.624651	0.537	0.854
AHNAK pS-210	Q09666	0.448541	0.159	-0.218
AHNAK pS-210.1	Q09666	0.448541	0.159	-0.218
AHNAK pS-216	Q09666	0.999719	0.89	9.55e-05
AHNAK pS-216.1	Q09666	0.999719	0.89	9.55e-05
AHNAK pS-2580	Q09666	0.334269	0.0357	-0.413
AHNAK pS-3220	Q09666	0.59649	0.476	-0.257
AHNAK pS-3411	Q09666	0.340199	0.0394	0.491
AHNAK pS-3672	Q09666	0.804912	0.79	-0.12
AHNAK pS-4520	Q09666	0.469707	0.193	0.634
AHNAK pS-5400	Q09666	0.345159	0.0426	0.452
AHNAK pS-5448	Q09666	0.850561	0.824	0.0725
AHNAK pS-5577	Q09666	0.89918	0.851	0.277
AHNAK pS-5589	Q09666	0.701461	0.672	0.478
AHNAK pS-5731	Q09666	0.954316	0.875	-0.022
AHNAK pS-5731.1	Q09666	0.954316	0.875	-0.022
AHNAK pS-5739	Q09666	0.460874	0.179	-0.659
AHNAK pS-5739.1	Q09666	0.460874	0.179	-0.659
AHNAK pS-5749	Q09666	0.918809	0.861	-0.103
AHNAK pS-5749.1	Q09666	0.918809	0.861	-0.103
AHNAK pS-5749.2	Q09666	0.918809	0.861	-0.103
AHNAK pS-5752	Q09666	0.977007	0.883	0.0124
AHNAK pS-5752.1	Q09666	0.977007	0.883	0.0124
AHNAK pS-5752.2	Q09666	0.977007	0.883	0.0124
AHNAK pS-5782	Q09666	0.899654	0.852	0.189
AHNAK pS-5782.1	Q09666	0.977819	0.883	0.0356
AHNAK pS-5841	Q09666	0.887321	0.845	-0.0531
AHNAK pS-93	Q09666	0.904346	0.854	0.0594
AIDA pS-144	Q96BJ3	0.705118	0.677	-0.253
AIFM1 pS-264	O95831-3	0.636023	0.559	-0.153
AIMP2 pT-82	Q13155	0.93659	0.868	0.127
AJUBA pS-119	Q96IF1	0.698606	0.668	0.115
AKAP1 pS-107	Q92667-2	0.376597	0.0681	0.911
AKAP1 pS-151	Q92667-2	0.637437	0.562	0.614
AKAP1 pS-429	Q92667-2	0.516545	0.289	-0.808
AKAP10 pS-187	O43572	0.998599	0.89	-0.000614
AKAP11 pS-1171	Q9UKA4	0.641795	0.571	-0.168
AKAP11 pS-1242	Q9UKA4	0.716823	0.694	-0.104
AKAP11 pS-1242.1	Q9UKA4	0.716823	0.694	-0.104
AKAP11 pS-1337	Q9UKA4	0.953493	0.875	-0.0388
AKAP11 pS-1580	Q9UKA4	0.920438	0.861	-0.0259
AKAP11 pS-18	Q9UKA4	0.669779	0.622	-0.218
AKAP11 pS-422	Q9UKA4	0.574941	0.427	-0.232
AKAP11 pS-422.1	Q9UKA4	0.574941	0.427	-0.232
AKAP11 pS-433	Q9UKA4	0.526457	0.312	-0.354
AKAP11 pS-433.1	Q9UKA4	0.526457	0.312	-0.354
AKAP11 pS-444	Q9UKA4	0.534921	0.332	-0.302
AKAP11 pS-448	Q9UKA4	0.790638	0.777	-0.115
AKAP11 pS-517	Q9UKA4	0.952639	0.875	-0.0368
AKAP11 pT-1100	Q9UKA4	0.912865	0.858	-0.0332
AKAP11 pT-1100.1	Q9UKA4	0.912865	0.858	-0.0332
AKAP11 pT-1136	Q9UKA4	0.310992	0.0232	-0.369
AKAP11 pT-1485	Q9UKA4	0.900099	0.852	-0.115
AKAP12 pS-1395	Q02952	0.75877	0.745	-0.119
AKAP12 pS-283	Q02952	0.777619	0.765	0.266
AKAP12 pS-286	Q02952	0.757933	0.744	0.192
AKAP12 pS-371	Q02952	0.971284	0.881	0.0557
AKAP12 pS-381	Q02952	0.398415	0.0911	-0.228
AKAP12 pS-381.1	Q02952	0.398415	0.0911	-0.228
AKAP12 pS-388	Q02952	0.70686	0.68	-0.157
AKAP12 pS-483	Q02952	0.809187	0.793	0.209
AKAP12 pS-505	Q02952	0.86613	0.833	-0.172
AKAP12 pS-598	Q02952	0.815134	0.798	-0.0638
AKAP12 pS-612	Q02952	0.699964	0.67	0.147
AKAP12 pS-732	Q02952	0.934857	0.868	-0.115
AKAP12 pS-761	Q02952	0.780612	0.768	0.239
AKAP12 pS-841	Q02952	0.941536	0.87	0.0331
AKAP12 pT-1116	Q02952	0.746871	0.732	0.524
AKAP13 pS-1411	Q12802-4	0.499324	0.25	0.28
AKAP13 pS-1489	Q12802-4	0.825077	0.806	0.0878
AKAP13 pS-1584	Q12802-4	0.997881	0.89	0.00243
AKAP13 pS-1624	Q12802-4	0.675212	0.631	-0.127
AKAP13 pS-1624.1	Q12802-4	0.675212	0.631	-0.127
AKAP13 pS-1627	Q12802-4	0.705188	0.678	-0.18
AKAP13 pS-1627.1	Q12802-4	0.705188	0.678	-0.18
AKAP13 pS-1888	Q12802-4	0.741786	0.726	0.146
AKAP13 pS-1911	Q12802-4	0.774597	0.762	0.0818
AKAP13 pS-1911.1	Q12802-4	0.774597	0.762	0.0818
AKAP13 pS-1914	Q12802-4	0.885397	0.844	-0.0995
AKAP13 pS-1914.1	Q12802-4	0.885397	0.844	-0.0995
AKAP13 pS-2378	Q12802-4	0.967804	0.88	0.0697
AKAP13 pS-2543	Q12802-4	0.791203	0.778	-0.106
AKAP13 pS-2543.1	Q12802-4	0.791203	0.778	-0.106
AKAP13 pS-2689	Q12802-4	0.480654	0.211	-0.374
AKAP13 pS-2708	Q12802-4	0.946373	0.872	0.0308
AKAP13 pS-395	Q12802-4	0.917631	0.86	-0.0718
AKAP13 pS-790	Q12802-4	0.954009	0.875	0.0227
AKAP13 pS-983	Q12802-4	0.670123	0.622	0.159
AKAP13 pT-1149	Q12802-4	0.417012	0.115	-0.374
AKAP13 pT-953	Q12802-4	0.967742	0.88	0.034
AKAP2 pS-226	Q9Y2D5-6	0.437648	0.143	0.25
AKAP2 pS-352	Q9Y2D5-6	0.839125	0.816	-0.148
AKAP2 pS-383	Q9Y2D5-6	0.915152	0.859	-0.0314
AKAP2 pS-624	Q9Y2D5-6	0.743656	0.728	0.112
AKAP2 pS-696	Q9Y2D5-6	0.509691	0.273	-0.628
AKAP2 pS-862	Q9Y2D5-6	0.974583	0.882	0.023
AKAP2 pS-979	Q9Y2D5-6	0.558538	0.388	0.421
AKAP8 pS-323	O43823	0.905145	0.854	0.091
AKAP8 pS-328	O43823	0.985915	0.886	0.00587
AKAP8 pS-685	O43823	0.738178	0.721	-0.176
AKAP9 pS-165	Q99996-5	0.663006	0.61	0.464
AKAP9 pS-1777	Q99996-5	0.984072	0.885	0.0158
AKIRIN1 pS-22	B4DQP0	0.534966	0.332	-0.252
AKIRIN2 pS-21	Q53H80	0.564371	0.402	-0.18
AKIRIN2 pS-21.1	Q53H80	0.564371	0.402	-0.18
AKT1 pS-124	P31749	0.988694	0.887	0.00606
AKT1 pS-124.1	P31749	0.988694	0.887	0.00606
AKT1 pS-129	P31749	0.852019	0.825	-0.0781
AKT1 pS-129.1	P31749	0.852019	0.825	-0.0781
AKT1S1 pS-183	Q96B36	0.829149	0.809	0.102
AKT1S1 pS-2	Q96B36-3	0.365515	0.0577	-0.523
AKT1S1 pS-212	Q96B36	0.942763	0.871	-0.0394
AKT1S1 pS-212.1	Q96B36	0.942763	0.871	-0.0394
AKT1S1 pS-88	Q96B36	0.783206	0.77	-0.18
AKT1S1 pS-88.1	Q96B36	0.783206	0.77	-0.18
AKT1S1 pS-92	Q96B36	0.788853	0.775	-0.169
AKT1S1 pT-246	Q96B36	0.600644	0.485	-0.138
AKT3 pS-476	Q9Y243	0.608833	0.503	0.201
ALDH1A1 pT-6	P00352	0.619854	0.527	0.216
ALDH3A2 pS-293	P51648	0.989318	0.887	0.00629
ALDOA pS-39	P04075	0.642651	0.572	-0.375
ALG13 pS-216	Q9NP73	0.894214	0.849	-0.0741
ALG3 pS-13	F8WF93	0.54482	0.356	0.728
ALKBH5 pS-361	Q6P6C2	0.944584	0.871	-0.0218
ALKBH5 pS-371	Q6P6C2	0.840716	0.817	0.1
ALKBH5 pS-374	Q6P6C2	0.318775	0.0268	0.352
ALKBH5 pS-384	Q6P6C2	0.922084	0.862	0.0732
ALKBH5 pS-64	Q6P6C2	0.925084	0.863	-0.0355
ALKBH5 pS-64.1	Q6P6C2	0.925084	0.863	-0.0355
ALKBH5 pS-69	Q6P6C2	0.910769	0.857	-0.0855
ALPK3 pS-1209	Q96L96	0.982802	0.885	0.0285
ALPK3 pS-1235	Q96L96	0.763453	0.75	-0.132
ALPK3 pS-1390	Q96L96	0.776653	0.764	-0.152
ALPK3 pS-1390.1	Q96L96	0.776653	0.764	-0.152
ALPK3 pS-1390.2	Q96L96	0.776653	0.764	-0.152
ALPK3 pS-1394	Q96L96	0.87789	0.84	-0.107
ALPK3 pS-1394.1	Q96L96	0.87789	0.84	-0.107
ALPK3 pS-1406	Q96L96	0.73601	0.719	-0.11
ALPK3 pS-1406.1	Q96L96	0.73601	0.719	-0.11
ALPK3 pS-430	Q96L96	0.863356	0.832	-0.0776
ALPK3 pT-1384	Q96L96	0.811961	0.795	-0.309
ALPK3 pT-1384.1	Q96L96	0.874723	0.838	-0.237
ALPK3 pT-1409	Q96L96	0.594621	0.472	0.417
ALPK3 pT-728	Q96L96	0.429969	0.132	-0.577
ALS2 pS-1464	Q96Q42	0.948275	0.873	-0.0171
ALS2 pS-1464.1	Q96Q42	0.948275	0.873	-0.0171
ALS2 pS-483	Q96Q42	0.867903	0.834	-0.0565
ALS2 pS-492	Q96Q42	0.696185	0.664	-0.124
ALS2 pS-492.1	Q96Q42	0.696185	0.664	-0.124
ALX1 pS-69	Q15699	0.815131	0.798	0.077
ALYREF pS-15	E9PB61	0.609249	0.504	0.298
ALYREF pS-246	E9PB61	0.449005	0.16	-0.292
ALYREF pS-8	Q86V81	0.662985	0.61	0.178
AMBRA1 pS-549	A0A075B6T1	0.810886	0.795	-0.1
AMMECR1 pS-16	Q9Y4X0-2	0.850213	0.823	0.132
AMMECR1L pS-74	Q6DCA0	0.711195	0.686	0.521
AMOT pS-482	A6NP16	0.651854	0.59	-0.123
AMOT pS-482.1	A6NP16	0.651854	0.59	-0.123
AMOT pS-486	A6NP16	0.929537	0.865	0.0478
AMOTL1 pS-269	Q8IY63	0.700865	0.671	-0.164
AMOTL1 pS-793	Q8IY63	0.619787	0.526	-0.127
AMOTL1 pS-793.1	Q8IY63	0.619787	0.526	-0.127
AMOTL1 pS-828	Q8IY63	0.998181	0.89	-0.000944
AMPD2 pS-109	Q01433-2	0.20786	0.00154	-0.47
AMPD2 pS-19	Q01433-2	0.953434	0.875	-0.0205
AMPD2 pS-87	Q01433-2	0.980512	0.884	0.00656
ANAPC1 pS-343	Q9H1A4	0.865143	0.833	-0.0882
ANAPC1 pS-355	Q9H1A4	0.929682	0.865	0.136
ANAPC1 pS-51	Q9H1A4	0.609186	0.504	-0.266
ANAPC1 pS-51.1	Q9H1A4	0.609186	0.504	-0.266
ANAPC1 pS-563	Q9H1A4	0.820178	0.802	-0.165
ANAPC1 pS-563.1	Q9H1A4	0.824122	0.805	-0.202
ANAPC1 pS-688	Q9H1A4	0.828487	0.808	0.0683
ANAPC1 pS-688.1	Q9H1A4	0.828487	0.808	0.0683
ANAPC2 pS-218	Q9UJX6-2	0.859437	0.829	0.0573
ANAPC2 pS-467	Q9UJX6-2	0.913175	0.858	-0.0487
ANAPC2 pS-531	Q9UJX6-2	0.802867	0.788	0.122
ANK2 pS-1426	I6L894	0.881896	0.842	-0.083
ANK2 pS-1428	I6L894	0.91819	0.86	-0.0332
ANK2 pS-1450	Q01484-5	0.881896	0.842	-0.083
ANK2 pS-1452	Q01484-5	0.896201	0.85	-0.04
ANK2 pS-31	I6L894	0.871282	0.836	-0.0551
ANK2 pS-710	H0Y931	0.969156	0.88	0.0109
ANK2 pS-710.1	H0Y931	0.969156	0.88	0.0109
ANK2 pS-740	H0Y931	0.690455	0.655	-0.138
ANK2 pS-740.1	H0Y931	0.690455	0.655	-0.138
ANK2 pS-762	H0Y931	0.884733	0.844	-0.0729
ANK2 pS-846	I6L894	0.992113	0.888	-0.00446
ANK2 pS-874	I6L894	0.761556	0.748	0.189
ANK2 pS-890	I6L894	0.792007	0.778	0.0973
ANK2 pS-896	I6L894	0.851598	0.824	-0.245
ANK2 pS-901	I6L894	0.733463	0.716	0.229
ANK2 pT-714	H0Y931	0.941343	0.87	-0.0243
ANK3 pS-1459	Q12955	0.496756	0.244	0.422
ANKHD1 pS-101	Q8IWZ3	0.717361	0.695	-0.289
ANKHD1 pS-11	Q8IWZ3	0.928632	0.865	-0.109
ANKHD1 pS-1679	Q8IWZ3	0.842016	0.818	0.0508
ANKHD1 pS-93	Q8IWZ3	0.873212	0.837	0.08
ANKHD1 pS-93.1	Q8IWZ3	0.873212	0.837	0.08
ANKHD1 pS-95	Q8IWZ3	0.980276	0.884	-0.014
ANKHD1 pS-95.1	Q8IWZ3	0.980276	0.884	-0.014
ANKLE2 pS-268	Q86XL3	0.731272	0.713	0.363
ANKLE2 pS-662	Q86XL3	0.964726	0.879	-0.0115
ANKLE2 pS-866	Q86XL3	0.987855	0.887	-0.0119
ANKLE2 pS-919	Q86XL3	0.87251	0.837	-0.126
ANKLE2 pS-919.1	Q86XL3	0.931184	0.866	0.0632
ANKRD10 pS-353	Q9NXR5	0.989569	0.887	0.0225
ANKRD11 pS-1792	Q6UB99	0.938526	0.869	-0.0585
ANKRD11 pS-1792.1	Q6UB99	0.938526	0.869	-0.0585
ANKRD11 pS-276	Q6UB99	0.850809	0.824	0.0558
ANKRD11 pS-505	Q6UB99	0.838945	0.816	0.0718
ANKRD11 pS-834	Q6UB99	0.672708	0.627	-0.192
ANKRD17 pS-1695	O75179-2	0.916285	0.86	0.0748
ANKRD17 pS-1695.1	O75179-2	0.916285	0.86	0.0748
ANKRD17 pS-1699	O75179-2	0.741884	0.726	-0.224
ANKRD17 pS-19	O75179-2	0.705422	0.678	-0.398
ANKRD17 pS-2044	O75179-2	0.750748	0.736	-0.106
ANKRD17 pS-2044.1	O75179-2	0.750748	0.736	-0.106
ANKRD17 pS-2046	O75179-2	0.924823	0.863	-0.165
ANKRD17 pS-2046.1	O75179-2	0.922969	0.863	-0.182
ANKRD17 pS-2066	O75179-2	0.886461	0.845	-0.0688
ANKRD17 pS-2400	O75179-2	0.363726	0.0562	-0.256
ANKRD17 pS-803	O75179-2	0.801541	0.787	0.294
ANKRD17 pT-5	O75179-2	0.797945	0.784	0.465
ANKRD17 pT-735	O75179-2	0.837048	0.814	0.124
ANKRD26 pS-630	Q9UPS8	0.503588	0.259	0.609
ANKRD27 pS-962	Q96NW4	0.656257	0.598	-0.346
ANKRD28 pS-1011	O15084	0.958238	0.877	0.0172
ANKRD50 pS-1111	Q9ULJ7	0.969497	0.881	0.0561
ANKRD50 pS-1167	Q9ULJ7	0.86868	0.835	-0.241
ANKRD50 pS-1167.1	Q9ULJ7	0.910025	0.857	-0.17
ANKRD50 pS-1417	Q9ULJ7	0.873241	0.838	-0.116
ANKS1A pS-647	Q92625	0.945404	0.872	0.0201
ANKS1A pS-661	Q92625	0.970613	0.881	0.012
ANKS1A pS-663	Q92625	0.645303	0.577	-0.129
ANKS1A pS-677	Q92625	0.780882	0.768	-0.161
ANKS3 pS-114	K7EJY2	0.672298	0.626	-0.113
ANKZF1 pS-323	B8ZZS4	0.991287	0.888	0.00552
ANLN pS-102	Q9NQW6	0.894012	0.849	-0.0708
ANLN pS-102.1	Q9NQW6	0.894012	0.849	-0.0708
ANLN pS-182	Q9NQW6	0.610552	0.507	-0.222
ANLN pS-182.1	Q9NQW6	0.610552	0.507	-0.222
ANLN pS-225	Q9NQW6	0.460713	0.179	0.382
ANLN pS-323	Q9NQW6	0.757078	0.743	-0.0935
ANLN pS-323.1	Q9NQW6	0.757078	0.743	-0.0935
ANLN pS-485	Q9NQW6	0.896992	0.85	0.135
ANLN pS-54	Q9NQW6	0.759945	0.746	-0.16
ANLN pS-553	Q9NQW6	0.766634	0.754	0.287
ANLN pS-658	Q9NQW6	0.986106	0.886	-0.01
ANLN pS-658.1	Q9NQW6	0.986106	0.886	-0.01
ANLN pS-661	Q9NQW6	0.245849	0.00512	0.396
ANLN pS-661.1	Q9NQW6	0.245849	0.00512	0.396
ANLN pT-320	Q9NQW6	0.992416	0.888	-0.00539
ANP32A pS-27	H0YN26	0.970546	0.881	0.0103
ANTXR1 pS-563	Q9H6X2	0.811899	0.795	-0.197
ANXA2.2	P07355	0.567106	0.409	0.157
AP1AR pS-153	Q63HQ0-2	0.800164	0.786	0.266
AP1AR pT-195	Q63HQ0-2	0.875623	0.839	0.0999
AP2A1 pS-655	O95782-2	0.766054	0.753	-0.197
AP3B1 pS-227	O00203-3	0.947215	0.872	-0.0463
AP3B1 pS-560	O00203-3	0.878667	0.841	0.0864
AP3D1 pS-567	O14617-2	0.929622	0.865	-0.0474
APBA2 pS-468	Q99767-2	0.880462	0.842	0.196
APBB1 pS-205	A0A075B7G8	0.825279	0.806	-0.244
APBB2 pS-150	H0YAJ5	0.645777	0.578	-0.458
APBB2 pS-321	H0YAJ5	0.913897	0.858	0.129
APC pS-2024	P25054-2	0.780921	0.768	0.154
APC pS-2028	P25054-2	0.610202	0.506	-0.184
APC pS-2182	P25054-2	0.490142	0.229	0.217
APC pS-2372	P25054-2	0.74609	0.731	-0.229
APC pS-2688	P25054-2	0.835398	0.813	0.268
APC pS-2734	P25054-2	0.97307	0.882	-0.0281
APC pS-299	P25054-2	0.783872	0.771	-0.118
APC pS-643	P25054-2	0.862391	0.831	0.0756
APC pS-643.1	P25054-2	0.862391	0.831	0.0756
APC pS-647	P25054-2	0.935755	0.868	-0.0431
APC pS-647.1	P25054-2	0.935755	0.868	-0.0431
APC pS-679	P25054-2	0.873489	0.838	0.0627
APC pS-886	P25054-2	0.988204	0.887	0.00536
APMAP pT-19	Q9HDC9	0.93709	0.869	-0.0531
APP pY-725	P05067-7	0.962726	0.878	-0.0203
APPL1 pS-401	Q9UKG1	0.861668	0.831	0.0573
ARAF pS-157	P10398	0.821374	0.803	0.119
ARAP1 pS-229	Q96P48-3	0.599364	0.483	-0.316
ARAP3 pS-1093	Q8WWN8-2	0.694448	0.662	0.138
AREL1 pS-87	H0YJK5	0.802844	0.788	-0.0924
ARF3	P61204	0.788659	0.775	0.104
ARF4 pS-147	P18085	0.828887	0.809	0.147
ARFGAP1 pS-343	Q8N6T3	0.818805	0.801	0.453
ARFGAP1 pS-348	Q8N6T3	0.861085	0.83	-0.0906
ARFGAP1 pS-361	Q8N6T3	0.81333	0.797	-0.0855
ARFGAP1 pT-135	Q8N6T3	0.107178	3.55e-06	0.463
ARFGAP2 pS-146	Q8N6H7	0.746351	0.731	0.121
ARFGAP2 pS-240	Q8N6H7	0.973047	0.882	-0.0162
ARFGAP2 pS-368	Q8N6H7	0.684034	0.645	0.114
ARFGAP2 pS-432	Q8N6H7	0.447816	0.158	0.238
ARFGEF1 pS-1569	Q9Y6D6	0.727617	0.708	-0.159
ARFGEF1 pS-1569.1	Q9Y6D6	0.727617	0.708	-0.159
ARFGEF2 pS-1511	Q9Y6D5	0.933477	0.867	0.0598
ARFGEF2 pS-1514	Q9Y6D5	0.933477	0.867	0.0598
ARFGEF2 pS-1528	Q9Y6D5	0.917579	0.86	-0.0376
ARFGEF2 pS-218	Q9Y6D5	0.599389	0.483	0.216
ARFGEF2 pS-227	Q9Y6D5	0.826621	0.807	-0.0594
ARFGEF2 pS-227.1	Q9Y6D5	0.826621	0.807	-0.0594
ARFGEF2 pS-277	Q9Y6D5	0.836871	0.814	0.433
ARFGEF3 pS-1991	Q5TH69	0.958038	0.877	-0.0162
ARFGEF3 pS-2061	Q5TH69	0.954982	0.875	-0.0284
ARFGEF3 pS-2081	Q5TH69	0.557652	0.386	-0.282
ARFGEF3 pS-2097	Q5TH69	0.957329	0.876	-0.0167
ARFGEF3 pS-597	Q5TH69	0.794633	0.781	0.099
ARFGEF3 pS-632	Q5TH69	0.904295	0.854	-0.134
ARFIP1 pS-132	P53367	0.242969	0.00475	0.539
ARFIP1 pS-24	P53367	0.601633	0.488	0.472
ARFIP1 pS-39	P53367	0.988879	0.887	-0.0095
ARGLU1 pS-77	Q9NWB6	0.711692	0.687	-0.0944
ARHGAP1 pS-50	Q07960	0.907832	0.856	-0.152
ARHGAP1 pS-50.1	Q07960	0.907832	0.856	-0.152
ARHGAP1 pS-51	Q07960	0.939905	0.87	-0.0242
ARHGAP1 pS-51.1	Q07960	0.939905	0.87	-0.0242
ARHGAP11A pS-129	Q6P4F7-3	0.0950172	1.05e-06	-0.506
ARHGAP11A pS-393	Q6P4F7-3	0.999698	0.89	-0.000403
ARHGAP11A pS-486	Q6P4F7-3	0.870179	0.836	0.222
ARHGAP11A pS-96	Q6P4F7-3	0.846247	0.821	0.0831
ARHGAP12 pS-103	Q8IWW6-3	0.928134	0.865	0.0235
ARHGAP12 pS-176	Q8IWW6-3	0.697675	0.666	-0.16
ARHGAP12 pS-201	Q8IWW6-3	0.994291	0.888	0.00435
ARHGAP12 pS-213	Q8IWW6-3	0.442119	0.15	1.04
ARHGAP12 pS-213.1	Q8IWW6-3	0.442119	0.15	1.04
ARHGAP12 pS-215	Q8IWW6-3	0.602091	0.489	0.285
ARHGAP12 pS-215.1	Q8IWW6-3	0.602091	0.489	0.285
ARHGAP12 pS-240	Q8IWW6-3	0.933828	0.867	-0.0606
ARHGAP12 pS-240.1	Q8IWW6-3	0.933828	0.867	-0.0606
ARHGAP12 pS-540	Q8IWW6-3	0.612169	0.51	0.362
ARHGAP12 pT-104	Q8IWW6-3	0.960298	0.877	0.0289
ARHGAP12 pT-231	Q8IWW6-3	0.955435	0.876	-0.0413
ARHGAP12 pT-231.1	Q8IWW6-3	0.955435	0.876	-0.0413
ARHGAP17 pS-162	Q68EM7-6	0.993639	0.888	0.00444
ARHGAP17 pS-575	Q68EM7-6	0.894193	0.849	-0.0575
ARHGAP17 pS-625	Q68EM7-6	0.914519	0.859	-0.034
ARHGAP17 pS-676	Q68EM7-6	0.756762	0.743	-0.104
ARHGAP18 pS-21	Q8N392-2	0.749272	0.735	0.202
ARHGAP18 pS-21.1	Q8N392-2	0.749272	0.735	0.202
ARHGAP19 pS-393	Q14CB8-6	0.575039	0.427	0.182
ARHGAP19 pS-409	Q14CB8-6	0.967365	0.88	-0.0314
ARHGAP21 pS-1526	Q5T5U3	0.619524	0.526	0.186
ARHGAP21 pS-1842	Q5T5U3	0.643747	0.574	0.279
ARHGAP21 pS-476	Q5T5U3	0.735187	0.718	-0.108
ARHGAP21 pS-615	Q5T5U3	0.506752	0.266	-1.32
ARHGAP21 pS-615.1	Q5T5U3	0.565002	0.404	-1.15
ARHGAP24 pS-306	D6RCP5	0.231963	0.00346	-0.354
ARHGAP25 pS-181	C9JB56	0.72321	0.702	-0.132
ARHGAP29 pS-1029	Q52LW3	0.628584	0.545	0.398
ARHGAP29 pS-499	Q52LW3	0.600774	0.486	0.167
ARHGAP29 pS-949	Q52LW3	0.603863	0.492	0.159
ARHGAP32 pS-782	G3V174	0.945279	0.872	0.0633
ARHGAP32 pS-797	G3V174	0.35377	0.0487	0.4
ARHGAP32 pS-818	G3V174	0.856721	0.828	-0.124
ARHGAP35 pS-1070	Q9NRY4	0.527638	0.315	0.531
ARHGAP35 pS-1134	Q9NRY4	0.961811	0.878	0.0215
ARHGAP35 pS-1150	Q9NRY4	0.79502	0.781	0.126
ARHGAP35 pS-1179	Q9NRY4	0.930383	0.866	-0.0232
ARHGAP35 pS-1179.1	Q9NRY4	0.930383	0.866	-0.0232
ARHGAP35 pS-769	Q9NRY4	0.816815	0.799	-0.456
ARHGAP35 pS-769.1	Q9NRY4	0.756117	0.742	-0.679
ARHGAP35 pS-773	Q9NRY4	0.393076	0.0851	-0.414
ARHGAP35 pS-773.1	Q9NRY4	0.393076	0.0851	-0.414
ARHGAP35 pS-970	Q9NRY4	0.981804	0.885	0.0305
ARHGAP35 pS-975	Q9NRY4	0.659755	0.604	-0.116
ARHGAP35 pS-975.1	Q9NRY4	0.659755	0.604	-0.116
ARHGAP35 pS-985	Q9NRY4	0.966171	0.879	0.0374
ARHGAP35 pS-985.1	Q9NRY4	0.966171	0.879	0.0374
ARHGAP39 pS-286	Q9C0H5	0.309212	0.0224	-0.283
ARHGAP39 pS-366	Q9C0H5	0.842774	0.818	-0.221
ARHGAP39 pS-406	Q9C0H5	0.951048	0.874	0.0687
ARHGAP39 pS-604	Q9C0H5	0.884954	0.844	-0.176
ARHGAP39 pS-690	Q9C0H5	0.633459	0.554	-0.143
ARHGAP5 pS-1173	Q13017-2	0.832031	0.811	0.226
ARHGAP5 pS-1176	Q13017-2	0.763285	0.75	-0.289
ARHGAP5 pS-1202	Q13017-2	0.553946	0.378	0.328
ARHGAP5 pS-1218	Q13017-2	0.726409	0.707	-0.0905
ARHGAP6 pS-151	O43182	0.824097	0.805	0.155
ARHGAP6 pS-2	O43182	0.743894	0.728	0.272
ARHGAP6 pS-363	O43182	0.55499	0.38	-0.295
ARHGAP6 pS-37	O43182	0.801113	0.786	-0.0766
ARHGAP6 pS-667	O43182	0.958544	0.877	0.0308
ARHGAP6 pS-667.1	O43182	0.958544	0.877	0.0308
ARHGAP6 pS-673	O43182	0.89505	0.849	-0.121
ARHGAP6 pS-754	O43182	0.723508	0.703	-0.0999
ARHGAP6 pS-772	O43182	0.683087	0.644	-0.126
ARHGAP6 pS-777	O43182	0.635872	0.559	0.14
ARHGAP9 pS-144	Q9BRR9-5	0.49452	0.239	0.216
ARHGAP9 pS-456	Q9BRR9-5	0.525854	0.311	0.195
ARHGDIA pS-24	P52565	0.467555	0.19	0.22
ARHGEF1 pS-384	M0QZR4	0.678274	0.636	0.319
ARHGEF1 pS-410	M0QZR4	0.975517	0.883	-0.0111
ARHGEF1 pS-832	M0QZR4	0.84151	0.818	0.0976
ARHGEF1 pS-919	M0QZR4	0.897975	0.851	-0.17
ARHGEF10 pS-1221	O15013-7	0.970313	0.881	0.0298
ARHGEF10 pS-1221.1	O15013-7	0.970313	0.881	0.0298
ARHGEF10 pS-1224	O15013-7	0.749309	0.735	-0.205
ARHGEF11 pS-1155	O15085	0.756619	0.743	0.379
ARHGEF11 pS-1458	O15085	0.853671	0.826	-0.056
ARHGEF11 pS-1458.1	O15085	0.853671	0.826	-0.056
ARHGEF11 pS-251	O15085	0.909236	0.856	-0.12
ARHGEF11 pS-255	O15085	0.966173	0.879	-0.0902
ARHGEF11 pS-271	O15085	0.88614	0.845	0.0553
ARHGEF11 pS-35	O15085	0.84023	0.817	-0.214
ARHGEF11 pT-1462	O15085	0.702947	0.674	-0.157
ARHGEF17 pS-420	Q96PE2	0.619806	0.527	-0.181
ARHGEF17 pS-79	Q96PE2	0.769711	0.757	0.132
ARHGEF18 pS-945	Q6ZSZ5-2	0.555109	0.38	0.635
ARHGEF2 pS-106	Q92974-3	0.933466	0.867	-0.103
ARHGEF2 pS-110	Q92974-3	0.394918	0.0871	0.39
ARHGEF2 pS-124	Q92974-3	0.759133	0.746	-0.15
ARHGEF2 pS-124.1	Q92974-3	0.759133	0.746	-0.15
ARHGEF2 pS-136	Q92974-3	0.364041	0.0565	0.325
ARHGEF2 pS-136.1	Q92974-3	0.364041	0.0565	0.325
ARHGEF2 pS-145	Q92974-3	0.655286	0.596	0.195
ARHGEF2 pS-147	Q92974-3	0.641144	0.569	-0.249
ARHGEF2 pS-147.1	Q92974-3	0.641144	0.569	-0.249
ARHGEF2 pS-150	Q92974-3	0.836585	0.814	-0.0735
ARHGEF2 pS-150.1	Q92974-3	0.836585	0.814	-0.0735
ARHGEF2 pS-668	Q92974-3	0.96819	0.88	-0.0138
ARHGEF2 pS-683	Q92974-3	0.953283	0.875	-0.0446
ARHGEF2 pS-858	Q92974-3	0.657411	0.6	-0.215
ARHGEF2 pS-904	Q92974-3	0.990008	0.887	0.0169
ARHGEF2 pS-913	Q92974-3	0.494812	0.24	-0.211
ARHGEF2 pS-924	Q92974-3	0.876221	0.839	-0.094
ARHGEF2 pS-928	Q92974-3	0.790643	0.777	-0.0874
ARHGEF2 pS-932	Q92974-3	0.876235	0.839	-0.0556
ARHGEF25 pS-450	Q86VW2-2	0.950933	0.874	0.0596
ARHGEF26 pS-222	Q96DR7-3	0.706578	0.68	0.101
ARHGEF26 pS-422	Q96DR7-3	0.920875	0.862	0.122
ARHGEF40 pS-272	Q8TER5-2	0.785816	0.773	-0.119
ARHGEF7	Q14155-1	0.945415	0.872	-0.04
ARID1A pS-1184	O14497	0.832555	0.811	-0.0808
ARID1A pS-1604	O14497	0.758388	0.745	-0.489
ARID1A pS-1751	O14497	0.668265	0.619	0.238
ARID1A pS-1755	O14497	0.774179	0.761	-0.0948
ARID1A pS-1944	O14497	0.570985	0.418	0.21
ARID1A pS-363	O14497	0.896667	0.85	-0.0943
ARID1A pS-382	O14497	0.845967	0.821	-0.0492
ARID1A pS-696	O14497	0.6875	0.651	-0.117
ARID1A pS-696.1	O14497	0.6875	0.651	-0.117
ARID1A pS-698	O14497	0.60944	0.505	-0.272
ARID1A pS-698.1	O14497	0.60944	0.505	-0.272
ARID1B pS-1542	Q8NFD5	0.36682	0.0589	-0.273
ARID1B pS-1555	Q8NFD5	0.757566	0.744	0.299
ARID1B pS-1559	Q8NFD5	0.377973	0.0694	0.76
ARID1B pS-502	Q8NFD5	0.935314	0.868	-0.0574
ARID1B pS-516	Q8NFD5	0.9869	0.886	0.0153
ARID2 pS-689	Q68CP9-3	0.694143	0.661	0.284
ARID3A pS-119	Q99856	0.691543	0.657	-0.105
ARID3A pS-353	Q99856	0.844645	0.82	0.156
ARID3A pS-353.1	Q99856	0.844645	0.82	0.156
ARID3A pS-362	Q99856	0.941635	0.87	0.0302
ARID3A pS-362.1	Q99856	0.941635	0.87	0.0302
ARID3A pS-77	Q99856	0.953646	0.875	-0.0294
ARID3A pS-77.1	Q99856	0.953646	0.875	-0.0294
ARID3A pS-81	Q99856	0.822984	0.804	-0.159
ARID3A pS-88	Q99856	0.95605	0.876	-0.0189
ARID3B pS-165	Q8IVW6-4	0.840004	0.816	-0.133
ARID4A pS-1140	P29374	0.871751	0.837	-0.0724
ARID4A pS-1145	P29374	0.710118	0.685	0.159
ARID4B pS-1067	Q4LE39-2	0.481113	0.212	-0.231
ARID4B pS-296	Q4LE39-2	0.346619	0.0435	-0.287
ARID4B pS-589	Q4LE39-2	0.858114	0.828	-0.0683
ARID4B pS-692	Q4LE39-2	0.743636	0.728	0.106
ARL2 pS-45	P36404	0.941446	0.87	-0.0273
ARL6IP4 pS-239	Q66PJ3	0.838684	0.816	-0.0546
ARL6IP4 pS-332	Q66PJ3	0.96743	0.88	-0.0183
ARL6IP6 pS-2	Q8N6S5	0.472628	0.198	0.397
ARMC1 pS-246	Q9NVT9	0.883957	0.844	0.0586
ARMC1 pS-260	Q9NVT9	0.533126	0.328	-0.233
ARMC1 pS-4	Q9NVT9	0.799129	0.785	-0.0806
ARMC10 pS-45	Q8N2F6-3	0.997029	0.889	-0.00113
ARMC10 pS-45.1	Q8N2F6-4	0.999448	0.89	-0.000198
ARMCX3 pS-110	Q9UH62	0.800171	0.786	-0.146
ARMCX3 pS-72	Q9UH62	0.742896	0.727	-0.116
ARPC5L pS-64	Q9BPX5	0.96968	0.881	-0.0318
ARPP21 pS-383	Q9UBL0	0.680431	0.639	-0.158
ARRB1 pS-412	P49407	0.978581	0.884	-0.0138
ASAP1 pS-1027	Q9ULH1	0.694084	0.661	0.645
ASAP1 pS-1041	Q9ULH1	0.992265	0.888	0.00377
ASAP1 pS-717	Q9ULH1	0.927917	0.865	0.0317
ASAP1 pS-717.1	Q9ULH1	0.927917	0.865	0.0317
ASAP1 pS-839	Q9ULH1	0.891617	0.848	-0.0663
ASAP1 pS-839.1	Q9ULH1	0.891617	0.848	-0.0663
ASAP1 pS-843	Q9ULH1	0.984172	0.885	0.0128
ASAP2 pS-701	O43150	0.945295	0.872	-0.0217
ASAP2 pS-822	O43150	0.651831	0.59	-0.191
ASCC3 pS-2195	Q8N3C0	0.748811	0.734	-0.124
ASF1A pS-166	Q9Y294	0.682813	0.643	0.125
ASF1A pS-166.1	Q9Y294	0.682813	0.643	0.125
ASF1A pS-175	Q9Y294	0.841621	0.818	0.166
ASF1A pS-175.1	Q9Y294	0.841621	0.818	0.166
ASH1L pS-22	Q9NR48-2	0.146532	7.73e-05	-0.506
ASH2L pS-529	Q9UBL3-3	0.889945	0.847	-0.0837
ASMTL pS-21	O95671-2	0.726115	0.706	-0.15
ASMTL pS-223	O95671-2	0.457414	0.173	-0.211
ASPM pS-425	Q8IZT6-2	0.562291	0.397	-0.236
ASPSCR1 pS-500	Q9BZE9	0.932405	0.867	-0.0574
ASPSCR1 pS-502	Q9BZE9	0.792028	0.778	-0.0891
ASUN pS-626	Q9NVM9	0.938206	0.869	-0.0412
ASXH1	Q76L82	0.447739	0.158	-0.195
ASXL2 pS-111	E7EWD6	0.73594	0.719	-0.135
ASXL2 pS-118	E7EWD6	0.415999	0.113	-0.401
ASXL2 pS-1291	E7EWD6	0.930082	0.866	0.0318
ASXL2 pS-502	E7EWD6	0.672991	0.627	-0.254
ASXL2 pS-534	E7EWD6	0.469336	0.193	0.483
ASXL2 pS-806	E7EWD6	0.95349	0.875	-0.0184
ASXL2 pS-806.1	E7EWD6	0.95349	0.875	-0.0184
ASXL2 pS-817	E7EWD6	0.878156	0.84	-0.0582
ATAD1 pS-322	Q8NBU5	0.803037	0.788	0.298
ATAD2 pS-1151	Q6PL18	0.968252	0.88	-0.0563
ATAD2 pS-1243	Q6PL18	0.352662	0.0479	0.345
ATAD2 pS-1302	Q6PL18	0.634233	0.556	0.136
ATAD2 pS-327	Q6PL18	0.836751	0.814	-0.136
ATAD2 pS-751	Q6PL18	0.792801	0.779	-0.0687
ATAD2 pT-1152	Q6PL18	0.854146	0.826	-0.106
ATAD2B pS-1342	Q9ULI0-2	0.970187	0.881	0.0148
ATAD2B pS-16	Q9ULI0-2	0.357312	0.0513	-0.463
ATAD2B pS-318	Q9ULI0-2	0.753513	0.739	0.123
ATAD2B pS-81	Q9ULI0-2	0.984249	0.885	-0.0162
ATAD2B pS-939	Q9ULI0-2	0.805007	0.79	-0.0769
ATAT1 pS-292	Q5SQI0-7	0.963937	0.879	-0.0885
ATF2 pS-212	B8ZZU6	0.961704	0.878	-0.0189
ATF2 pS-72	B8ZZU6	0.654535	0.595	-0.239
ATF2 pS-94	B8ZZU6	0.634045	0.556	-0.312
ATF2 pS-94.1	B8ZZU6	0.634045	0.556	-0.312
ATF2 pT-51	B8ZZU6	0.977898	0.883	-0.0221
ATF3 pT-105	P18847-5	0.669982	0.622	-0.387
ATF7 pS-167	P17544-2	0.998079	0.89	0.00129
ATF7 pS-402	P17544-2	0.575147	0.428	-0.17
ATF7 pS-97	P17544-2	0.766947	0.754	-0.675
ATF7 pS-97.1	P17544-2	0.655655	0.597	-0.912
ATF7 pT-53	P17544-2	0.827545	0.808	-0.0766
ATF7IP pS-113	Q6VMQ6-2	0.907709	0.856	-0.143
ATF7IP pS-113.1	Q6VMQ6-2	0.871735	0.837	0.18
ATF7IP pS-445	Q6VMQ6-2	0.949853	0.874	0.0611
ATF7IP pS-474	Q6VMQ6-2	0.675836	0.632	0.347
ATF7IP pS-477	Q6VMQ6-2	0.739771	0.723	-0.139
ATF7IP pS-477.1	Q6VMQ6-2	0.739771	0.723	-0.139
ATF7IP pS-496	Q6VMQ6-2	0.60853	0.503	-0.326
ATF7IP pS-57	Q6VMQ6-2	0.693451	0.66	-0.189
ATF7IP pS-851	Q6VMQ6-2	0.787221	0.774	0.0958
ATF7IP2 pS-46	B4DKH3	0.696367	0.665	-0.736
ATG16L1 pS-287	Q676U5	0.90706	0.855	0.052
ATG2B pS-1579	Q96BY7	0.743347	0.728	-0.131
ATG2B pS-255	Q96BY7	0.671296	0.624	-0.274
ATG2B pS-497	Q96BY7	0.550199	0.369	-0.174
ATG9A pS-18	Q7Z3C6	0.918035	0.86	0.113
ATG9A pS-656	Q7Z3C6	0.696595	0.665	-0.188
ATG9A pS-761	Q7Z3C6	0.890115	0.847	0.0377
ATG9A pS-828	Q7Z3C6	0.932831	0.867	0.0229
ATN1 pS-661	P54259	0.864732	0.832	-0.0508
ATN1 pS-661.1	P54259	0.864732	0.832	-0.0508
ATN1 pS-77	P54259	0.900915	0.852	-0.0365
ATN1 pS-79	P54259	0.724098	0.704	-0.119
ATN1 pT-653	P54259	0.998978	0.89	-0.000374
ATP11A pS-159	H0Y8F0	0.862552	0.831	0.092
ATP11A pS-161	H0Y8F0	0.862552	0.831	0.092
ATP11B pS-1154	Q9Y2G3	0.925903	0.864	0.0253
ATP11C pS-445	Q8NB49	0.891143	0.847	0.0574
ATP13A1 pS-899	Q9HD20	0.384007	0.0755	0.233
ATP13A1 pS-935	Q9HD20	0.395443	0.0876	0.327
ATP13A3 pS-817	Q9H7F0	0.621883	0.531	-0.223
ATP2A2 pS-663	P16615	0.902685	0.853	-0.0478
ATP2B1 pS-1104	P20020-6	0.895948	0.85	0.178
ATP2B1 pS-1104.1	P20020-6	0.895948	0.85	0.178
ATP2B1 pS-1119	P20020-6	0.735838	0.719	-0.0913
ATP2B1 pS-1119.1	P20020-6	0.735838	0.719	-0.0913
ATP2B1 pS-17	P20020-6	0.385121	0.0766	0.429
ATP2B1 pT-1129	P20020-6	0.949953	0.874	-0.0876
ATP6V0A2 pS-695	Q9Y487	0.975415	0.883	-0.0423
ATP7A pS-1385	Q04656-5	0.626621	0.541	-0.601
ATP7A pS-1385.1	Q04656-5	0.626621	0.541	-0.601
ATP7A pS-1388	Q04656-5	0.715812	0.693	0.196
ATRIP pS-112	Q8WXE1-5	0.987256	0.886	-0.0126
ATRIP pS-391	Q8WXE1-5	0.944294	0.871	0.0765
ATRIP pS-97	Q8WXE1-5	0.690553	0.656	-0.132
ATRX pS-1023	P46100-4	0.814976	0.798	-0.0957
ATRX pS-1207	P46100-4	0.653418	0.593	-0.293
ATRX pS-1207.1	P46100-4	0.653418	0.593	-0.293
ATRX pS-1310	P46100-4	0.916052	0.859	0.102
ATRX pS-1310.1	P46100-4	0.916052	0.859	0.102
ATRX pS-1314	P46100-4	0.854856	0.826	0.186
ATRX pS-1314.1	P46100-4	0.854856	0.826	0.186
ATRX pS-1489	P46100-4	0.786312	0.773	0.179
ATRX pS-1954	P46100-4	0.870479	0.836	-0.0671
ATRX pS-1958	P46100-4	0.870479	0.836	-0.0671
ATRX pS-556	P46100-4	0.970934	0.881	-0.0111
ATRX pS-560	P46100-4	0.87716	0.84	-0.0475
ATRX pS-560.1	P46100-4	0.87716	0.84	-0.0475
ATRX pS-596	P46100-4	0.944275	0.871	0.0334
ATRX pS-596.1	P46100-4	0.944275	0.871	0.0334
ATRX pS-618	P46100-4	0.577395	0.433	-0.175
ATRX pS-639	P46100-4	0.832266	0.811	-0.0838
ATRX pS-639.1	P46100-4	0.832266	0.811	-0.0838
ATRX pS-691	P46100-4	0.636239	0.56	-0.173
ATRX pS-691.1	P46100-4	0.636239	0.56	-0.173
ATRX pS-693	P46100-4	0.811382	0.795	0.249
ATRX pS-781	P46100-4	0.835256	0.813	0.336
ATRX pS-851	P46100-4	0.997777	0.89	-0.00354
ATRX pS-92	P46100-4	0.630403	0.548	-0.147
ATRX pS-92.1	P46100-4	0.630403	0.548	-0.147
ATXN10 pS-12	Q9UBB4	0.714262	0.69	0.347
ATXN1L pT-330	P0C7T5	0.913216	0.858	0.0353
ATXN2 pS-111	F8W0B5	0.923688	0.863	-0.136
ATXN2 pS-150	F8W0B5	0.977212	0.883	0.0181
ATXN2 pS-162	F8W0B5	0.923008	0.863	0.0733
ATXN2 pS-267	F8W0B5	0.393373	0.0854	0.229
ATXN2 pS-429	H0YH87	0.515761	0.287	0.316
ATXN2 pS-588	H0YH87	0.851669	0.824	0.0538
ATXN2 pS-588.1	H0YH87	0.851669	0.824	0.0538
ATXN2 pS-605	H0YH87	0.585004	0.45	-0.291
ATXN2 pS-605.1	H0YH87	0.585004	0.45	-0.291
ATXN2 pS-649	H0YH87	0.947875	0.873	-0.0726
ATXN2 pS-68	F8W0B5	0.80219	0.787	0.0906
ATXN2L pS-111	Q8WWM7	0.797391	0.783	-0.0785
ATXN2L pS-306	Q8WWM7	0.331067	0.0337	0.334
ATXN2L pS-424	Q8WWM7	0.489451	0.228	0.413
ATXN2L pS-559	Q8WWM7	0.838659	0.816	-0.0599
ATXN2L pS-594	Q8WWM7	0.972028	0.881	-0.00979
ATXN2L pS-634	Q8WWM7	0.663899	0.611	-0.185
ATXN3 pS-214	G3V4U9	0.712619	0.688	0.106
ATXN7L3 pS-281	Q14CW9	0.803658	0.789	-0.17
ATXN7L3B pS-92	Q96GX2	0.902969	0.853	0.121
AUTS2 pS-619	Q8WXX7-5	0.716012	0.693	-0.221
AUTS2 pS-654	Q8WXX7-5	0.970201	0.881	0.0412
AVEN pS-273	Q9NQS1	0.78868	0.775	0.143
AZI1 pS-105	Q9UPN4-3	0.979864	0.884	-0.016
AZI1 pS-105.1	Q9UPN4-3	0.979864	0.884	-0.016
AZI1 pS-146	Q9UPN4-3	0.707584	0.681	0.146
AZI1 pS-150	Q9UPN4-3	0.718539	0.696	-0.12
AZI1 pS-316	I3L2X7	0.60646	0.498	-0.154
AZI1 pS-381	Q9UPN4-3	0.875276	0.839	-0.0479
AZI1 pS-450	Q9UPN4-3	0.915928	0.859	0.0579
AZI1 pS-47	Q9UPN4-3	0.780568	0.768	-0.443
AZI1 pS-489	Q9UPN4-3	0.982616	0.885	-0.0167
AZI1 pS-489.1	Q9UPN4-3	0.982616	0.885	-0.0167
AZI1 pS-496	Q9UPN4-3	0.957634	0.876	0.0927
AZI1 pS-496.1	Q9UPN4-3	0.943547	0.871	0.115
AZI1 pS-89	Q9UPN4-3	0.900609	0.852	0.213
AZI1 pS-89.1	Q9UPN4-3	0.871889	0.837	-0.32
BABAM1 pS-49	Q9NWV8	0.686231	0.649	-0.294
BABAM1 pS-62	Q9NWV8	0.343834	0.0417	0.277
BABAM1 pS-66	Q9NWV8	0.823018	0.804	0.132
BABAM1 pS-8	Q9NWV8	0.892685	0.848	0.0369
BAD pS-14	F5H3B1	0.518502	0.294	-0.212
BAD pS-33	F5H3B1	0.722553	0.702	-0.119
BAG3 pS-173	O95817	0.66771	0.618	-0.131
BAG3 pS-291	O95817	0.878745	0.841	0.123
BAG3 pS-377	O95817	0.893811	0.849	-0.0618
BAG3 pS-377.1	O95817	0.893811	0.849	-0.0618
BAG3 pT-285	O95817	0.902	0.853	-0.115
BAG4 pS-253	O95429-2	0.34763	0.0442	-0.414
BAG6 pS-1111	P46379-2	0.96002	0.877	-0.0144
BAG6 pS-113	P46379-2	0.843798	0.819	-0.0557
BAG6 pS-958	P46379-2	0.517207	0.291	-0.291
BAG6 pS-958.1	P46379-2	0.517207	0.291	-0.291
BAG6 pS-967	P46379-2	0.921601	0.862	-0.0311
BAG6 pS-967.1	P46379-2	0.921601	0.862	-0.0311
BAHD1 pS-121	Q8TBE0-3	0.717324	0.695	-0.104
BAHD1 pS-184	Q8TBE0-3	0.832595	0.811	-0.192
BAHD1 pS-8	Q8TBE0-3	0.788778	0.775	-0.107
BAIAP2 pS-259	Q9UQB8-3	0.961102	0.878	-0.0487
BAIAP2 pS-261	Q9UQB8-3	0.790233	0.777	-0.147
BAIAP2 pS-366	Q9UQB8-3	0.659956	0.604	-0.139
BAIAP2 pS-454	Q9UQB8-3	0.979492	0.884	-0.00671
BANP pS-84	Q8N9N5-3	0.88942	0.846	0.193
BAP1 pS-274	F8W6N3	0.909874	0.857	0.046
BAP1 pS-309	F8W6N3	0.969928	0.881	-0.0353
BAP1 pS-351	F8W6N3	0.868625	0.835	-0.0736
BAP1 pS-377	F8W6N3	0.844287	0.819	-0.0859
BAP1 pS-503	F8W6N3	0.769645	0.757	-0.111
BAP1 pS-565	F8W6N3	0.647299	0.581	-0.293
BAP1 pS-565.1	F8W6N3	0.647299	0.581	-0.293
BAP1 pS-579	F8W6N3	0.681978	0.642	-0.191
BAP1 pS-579.1	F8W6N3	0.681978	0.642	-0.191
BAP18	Q8IXM2	0.990106	0.887	-0.0147
BAP18 pS-36	Q8IXM2-2	0.712429	0.688	0.158
BAP18.1	Q8IXM2	0.0944092	9.79e-07	0.58
BAP18.3	Q8IXM2	0.989387	0.887	-0.00416
BAP18.4	Q8IXM2	0.980107	0.884	-0.0249
BATF3 pS-31	Q9NR55	0.97803	0.883	-0.0359
BAZ1A pS-1413	Q9NRL2	0.681789	0.642	-0.158
BAZ1A pS-270	Q9NRL2	0.362301	0.0551	0.608
BAZ1A pT-731	Q9NRL2	0.758802	0.745	-0.141
BAZ1B pS-1338	Q9UIG0-2	0.973098	0.882	0.0223
BAZ1B pS-1464	Q9UIG0-2	0.674025	0.629	-0.139
BAZ1B pS-347	Q9UIG0-2	0.514262	0.284	-0.403
BAZ1B pS-349	Q9UIG0-2	0.841294	0.817	0.0513
BAZ1B pS-361	Q9UIG0-2	0.884058	0.844	-0.152
BAZ1B pS-943	Q9UIG0-2	0.539573	0.343	-0.271
BAZ2A pS-1154	J3KPG5	0.856309	0.827	0.0877
BAZ2A pS-1367	J3KPG5	0.787932	0.775	0.183
BAZ2A pS-1753	J3KPG5	0.81388	0.797	-0.0697
BAZ2A pS-479	J3KPG5	0.962519	0.878	-0.0482
BBX pS-794	C9JA69	0.97459	0.882	0.0178
BCAM pS-600	P50895	0.797094	0.783	-0.282
BCAR3 pS-46	O75815-2	0.627508	0.542	-0.238
BCKDHA pS-337	P12694	0.686246	0.649	-0.146
BCKDHA pS-347	P12694	0.747073	0.732	-0.125
BCL11A pS-205	Q9H165-2	0.640201	0.568	0.327
BCL11A pS-205.1	Q9H165-2	0.640201	0.568	0.327
BCL11A pS-328	Q9H165-2	0.949084	0.873	0.0175
BCL11A pS-328.1	Q9H165-2	0.949084	0.873	0.0175
BCL11A pS-332	Q9H165-2	0.817395	0.8	0.134
BCL11A pS-625	Q9H165-2	0.579672	0.438	-0.155
BCL11A pS-625.1	Q9H165-2	0.579672	0.438	-0.155
BCL11A pS-630	Q9H165-2	0.917349	0.86	-0.036
BCL11A pS-630.1	Q9H165-2	0.917349	0.86	-0.036
BCL11A pT-208	Q9H165-2	0.998587	0.89	-0.000958
BCL2L12 pS-158	A0A087WSV0	0.678012	0.635	-0.164
BCL2L13 pS-303	Q9BXK5	0.809715	0.794	-0.158
BCL7C pS-100	Q8WUZ0	0.973958	0.882	0.0126
BCL7C pS-100.1	Q8WUZ0	0.973958	0.882	0.0126
BCL7C pS-114	Q8WUZ0	0.594096	0.471	-0.275
BCL7C pS-114.1	Q8WUZ0	0.594096	0.471	-0.275
BCL7C pS-126	Q8WUZ0	0.510321	0.275	-0.326
BCL7C pS-126.1	Q8WUZ0	0.510321	0.275	-0.326
BCL7C pS-97	Q8WUZ0	0.763291	0.75	-0.121
BCL7C pS-97.1	Q8WUZ0	0.763291	0.75	-0.121
BCL7C pT-118	Q8WUZ0	0.419537	0.118	-0.508
BCL7C pT-118.1	Q8WUZ0	0.419537	0.118	-0.508
BCL9 pS-104	A0A087WVU5	0.883793	0.843	-0.0571
BCL9 pS-278	A0A087WVU5	0.627421	0.542	-0.204
BCL9 pS-687	A0A087WVU5	0.593678	0.47	-0.287
BCL9 pS-917	A0A087WVU5	0.891829	0.848	0.0492
BCL9 pT-115	A0A087WVU5	0.688475	0.652	0.123
BCLAF1 pS-175	Q9NYF8-2	0.971526	0.881	-0.0408
BCLAF1 pS-194	Q9NYF8-2	0.799285	0.785	-0.166
BCLAF1 pS-196	Q9NYF8-2	0.888222	0.846	0.076
BCLAF1 pS-220	Q9NYF8-2	0.92548	0.864	-0.0253
BCLAF1 pS-274	Q9NYF8-2	0.783263	0.77	-0.198
BCLAF1 pS-283	Q9NYF8-2	0.783762	0.771	-0.124
BCLAF1 pS-283.1	Q9NYF8-2	0.783762	0.771	-0.124
BCLAF1 pS-283.2	Q9NYF8-2	0.783762	0.771	-0.124
BCLAF1 pS-288	Q9NYF8-2	0.763016	0.75	-0.131
BCLAF1 pS-288.1	Q9NYF8-2	0.763016	0.75	-0.131
BCLAF1 pS-288.2	Q9NYF8-2	0.763016	0.75	-0.131
BCLAF1 pS-295	Q9NYF8-2	0.904581	0.854	-0.182
BCLAF1 pS-295.1	Q9NYF8-2	0.904581	0.854	-0.182
BCLAF1 pS-383	Q9NYF8-2	0.953516	0.875	-0.0183
BCLAF1 pS-383.1	Q9NYF8-2	0.953516	0.875	-0.0183
BCLAF1 pS-387	Q9NYF8-2	0.789945	0.776	-0.135
BCLAF1 pS-395	Q9NYF8-2	0.961197	0.878	-0.0281
BCLAF1 pS-510	Q9NYF8-2	0.832882	0.811	-0.0667
BCLAF1 pS-529	Q9NYF8-2	0.940372	0.87	-0.0293
BCLAF1 pS-529.1	Q9NYF8-2	0.940372	0.87	-0.0293
BCLAF1 pS-562	Q9NYF8-2	0.297619	0.0177	0.503
BCLAF1 pS-656	Q9NYF8-2	0.872251	0.837	-0.0704
BCLAF1 pS-688	Q9NYF8-2	0.658315	0.601	-0.181
BCLAF1 pT-838	Q9NYF8-2	0.903721	0.854	0.0471
BCLAF1 pY-282	Q9NYF8-2	0.89392	0.849	0.219
BCOR pS-309	H7C2V9	0.473133	0.199	-0.693
BCOR pS-31	H7C2V9	0.70825	0.682	-0.149
BCORL1 pS-633	A0A075B6Q3	0.260459	0.0074	-0.368
BCR	P11274-2	0.756491	0.743	-0.146
BCR pS-991	P11274-2	0.777843	0.765	0.144
BDKRB2 pS-348	P30411-2	0.644475	0.576	-0.135
BET1L pS-9	Q9NYM9	0.93166	0.866	0.0224
BICC1 pS-238	A6NGY7	0.78911	0.776	0.105
BICC1 pS-429	A6NGY7	0.968321	0.88	-0.0464
BICC1 pS-462	A6NGY7	0.609021	0.504	0.482
BICD2 pS-582	Q8TD16	0.829603	0.809	-0.113
BIN1 pS-265	O00499-6	0.497239	0.245	-0.416
BIN1 pS-265.1	O00499-6	0.497239	0.245	-0.416
BIN1 pS-267	O00499-6	0.416316	0.114	-0.409
BIN1 pS-267.1	O00499-6	0.416316	0.114	-0.409
BIN1 pS-272	O00499-6	0.381811	0.0733	-0.526
BIN1 pS-272.1	O00499-6	0.381811	0.0733	-0.526
BIN1 pS-305	O00499-9	0.853764	0.826	0.265
BIRC6 pS-449	Q9NR09	0.938216	0.869	0.0677
BIRC6 pS-480	Q9NR09	0.766327	0.753	-0.142
BLM pS-1296	P54132	0.692012	0.658	-0.137
BLM pS-304	P54132	0.996312	0.889	0.00329
BLM pS-328	P54132	0.786086	0.773	-0.279
BLM pS-464	P54132	0.275166	0.0106	0.437
BMS1 pS-552	Q14692	0.193453	0.000854	0.5
BMS1 pS-639	Q14692	0.950375	0.874	0.022
BNIP2 pS-114	Q12982	0.794436	0.78	-0.0708
BNIP2 pT-116	Q12982	0.912348	0.858	0.0346
BNIP3L pS-126	O60238-2	0.95237	0.874	0.0253
BNIP3L pS-22	O60238-2	0.803581	0.788	-0.396
BNIP3L pS-22.1	O60238-2	0.803581	0.788	-0.396
BNIP3L pS-24	O60238-2	0.872532	0.837	0.169
BNIP3L pS-25	O60238-2	0.918694	0.861	-0.0371
BNIP3L pS-80	O60238-2	0.533546	0.329	-0.501
BOD1L1 pS-1077	Q8NFC6	0.951084	0.874	-0.0439
BOD1L1 pS-1318	Q8NFC6	0.108061	3.86e-06	-0.53
BOD1L1 pS-14	H0Y9Y2	0.99703	0.889	-0.00649
BOD1L1 pS-1531	Q8NFC6	0.798703	0.784	-0.0848
BOD1L1 pS-1701	Q8NFC6	0.812868	0.796	0.0996
BOD1L1 pS-175	H0Y9Y2	0.834848	0.813	0.0599
BOD1L1 pS-2128	Q8NFC6	0.79943	0.785	0.111
BOD1L1 pS-2501	Q8NFC6	0.847803	0.822	0.0577
BOD1L1 pS-2779	Q8NFC6	0.944467	0.871	0.0327
BOD1L1 pS-2779.1	Q8NFC6	0.944467	0.871	0.0327
BOD1L1 pS-2780	Q8NFC6	0.88564	0.844	0.224
BOD1L1 pS-2780.1	Q8NFC6	0.744117	0.729	0.517
BOD1L1 pS-482	Q8NFC6	0.812069	0.796	0.0869
BOD1L1 pS-482.1	Q8NFC6	0.812069	0.796	0.0869
BOD1L1 pS-484	Q8NFC6	0.998785	0.89	-0.000779
BOD1L1 pS-484.1	Q8NFC6	0.998785	0.89	-0.000779
BOD1L1 pS-537	Q8NFC6	0.565678	0.405	-0.707
BOD1L1 pS-635	Q8NFC6	0.847022	0.821	-0.113
BOD1L1 pS-73	H0Y9Y2	0.674738	0.63	-0.479
BOP1 pT-106	Q14137	0.636931	0.561	0.257
BPTF pS-1231	Q12830-4	0.123007	1.46e-05	0.534
BPTF pS-1300	Q12830-4	0.934258	0.867	0.0766
BPTF pS-1310	Q12830-4	0.983683	0.885	-0.034
BPTF pS-2098	Q12830-4	0.322588	0.0289	0.544
BPTF pS-216	Q12830-4	0.92548	0.864	-0.137
BPTF pS-2252	Q12830-4	0.599851	0.484	0.276
BPTF pS-2370	Q12830-4	0.954618	0.875	0.0511
BPTF pS-572	Q12830-4	0.759901	0.746	0.46
BPTF pS-650	Q12830-4	0.653669	0.593	-0.141
BPTF pS-656	Q12830-4	0.984251	0.885	0.0225
BRAF pS-365	P15056	0.808807	0.793	-0.0668
BRAF pS-446	P15056	0.899172	0.851	0.0657
BRAT1 pS-742	Q6PJG6	0.975632	0.883	-0.00982
BRCA2 pS-1970	P51587	0.86287	0.831	-0.0652
BRCA2 pS-3319	P51587	0.908172	0.856	0.0533
BRCA2 pS-492	P51587	0.673607	0.628	0.44
BRCA2 pS-93	P51587	0.856238	0.827	-0.101
BRD1 pS-128	O95696-2	0.884815	0.844	-0.0578
BRD1 pS-906	O95696-2	0.638044	0.563	0.169
BRD1 pS-983	O95696-2	0.428612	0.13	-0.205
BRD2 pS-633	P25440	0.645428	0.578	-0.134
BRD3 pS-263	Q15059	0.783815	0.771	-0.0725
BRD3 pS-563	Q15059	0.997216	0.889	-0.00201
BRD4 pS-1064	O60885	0.929163	0.865	-0.126
BRD4 pS-1083	O60885	0.775687	0.763	-0.102
BRD4 pS-1083.1	O60885	0.775687	0.763	-0.102
BRD4 pS-1117	O60885	0.960873	0.878	-0.0134
BRD4 pS-470	O60885	0.746434	0.731	-0.442
BRD4 pS-601	O60885	0.505933	0.265	-0.228
BRD7 pS-279	Q9NPI1	0.779251	0.766	0.254
BRD8 pS-259	H7C128	0.882553	0.843	0.0513
BRD8 pS-275	H7C128	0.950118	0.874	-0.0372
BRD8 pS-381	H7C128	0.862299	0.831	-0.0922
BRD8 pS-381.1	H7C128	0.862299	0.831	-0.0922
BRD8 pS-573	H7C128	0.647745	0.582	-0.275
BRD8 pT-255	H7C128	0.948392	0.873	0.018
BRD8 pT-255.1	H7C128	0.948392	0.873	0.018
BRD8 pT-274	H7C128	0.939789	0.87	0.117
BRD9 pS-472	Q9H8M2-3	0.58293	0.445	-0.163
BRF1 pS-423	Q92994-5	0.934241	0.867	-0.0598
BRF2 pS-362	Q9HAW0-2	0.472216	0.197	-0.432
BRI3BP pS-248	Q8WY22	0.233222	0.00359	-0.347
BRIP1 pS-1032	Q9BX63	0.924414	0.863	0.0795
BRIP1 pS-930	J3QSE8	0.629125	0.546	-0.228
BRPF1 pS-120	P55201-4	0.997396	0.889	-0.00122
BRPF1 pS-460	P55201-4	0.997106	0.889	-0.00546
BRPF1 pS-462	P55201-4	0.910182	0.857	-0.0693
BRPF1 pS-462.1	P55201-4	0.910182	0.857	-0.0693
BRPF1 pS-981	P55201-4	0.754906	0.741	-0.157
BRPF3 pS-26	Q9ULD4-3	0.759564	0.746	-0.23
BRSK2	H0YES6	0.702947	0.674	0.131
BRWD3 pS-1579	Q6RI45	0.868622	0.835	-0.0637
BRWD3 pS-1763	Q6RI45	0.972457	0.882	0.013
BRWD3 pS-692	Q6RI45	0.83817	0.815	0.285
BSDC1 pS-387	Q9NW68	0.827399	0.807	-0.0899
BTBD7 pS-337	H0YJ41	0.620119	0.527	-0.154
BTF3 pS-158	P20290	0.810851	0.795	-0.128
BTF3 pS-201	P20290	0.578848	0.436	-0.15
BUB1 pS-17	O43683-2	0.771182	0.758	-0.24
BUB1 pS-331	O43683-2	0.706862	0.68	-0.481
BUB1 pS-596	O43683-2	0.933274	0.867	0.0564
BUB1 pS-596.1	O43683-2	0.933274	0.867	0.0564
BUB1 pS-655	O43683-2	0.92664	0.864	0.0356
BUB1 pS-655.1	O43683-2	0.92664	0.864	0.0356
BUB1 pS-661	O43683-2	0.556597	0.384	0.207
BUB1B pS-574	O60566	0.835182	0.813	-0.179
BUB1B pS-670	O60566	0.73866	0.722	-0.282
BUD13 pS-163	Q9BRD0	0.887273	0.845	-0.0866
BUD13 pS-325	Q9BRD0	0.993953	0.888	-0.00309
BUD13 pT-159	Q9BRD0	0.887273	0.845	-0.0866
BYSL pS-98	Q13895	0.800389	0.786	-0.0885
C10orf12 pS-273	Q8N655	0.880779	0.842	-0.122
C10orf12 pS-449	Q8N655	0.912111	0.858	-0.0705
C10orf32 pS-44	Q96B45	0.846297	0.821	-0.315
C10orf54 pS-64	R4GNB4	0.772658	0.76	-0.0756
C10orf71 pS-323	Q711Q0	0.750705	0.736	-0.112
C10orf88 pS-254	Q9H8K7	0.639831	0.567	-0.319
C11orf30	E9PMC9	0.97041	0.881	0.0191
C11orf30.2	E9PMC9	0.838581	0.815	-0.0644
C11orf58	E9PM92	0.916675	0.86	-0.143
C11orf58.1	E9PM92	0.889356	0.846	-0.0483
C11orf58.2	E9PM92	0.916675	0.86	-0.143
C11orf58.3	E9PM92	0.889356	0.846	-0.0483
C11orf84 pS-148	Q9BUA3	0.930869	0.866	0.023
C11orf84 pS-248	Q9BUA3	0.913217	0.858	0.0513
C11orf84 pS-248.1	Q9BUA3	0.913217	0.858	0.0513
C11orf84 pS-251	Q9BUA3	0.692185	0.658	-0.148
C11orf84 pS-251.1	Q9BUA3	0.692185	0.658	-0.148
C11orf84 pS-308	Q9BUA3	0.421194	0.12	-0.327
C11orf84 pS-82	Q9BUA3	0.985427	0.886	0.00789
C11orf96 pS-86	A0A087WW59	0.980755	0.884	0.00945
C12orf43 pS-169	G5EA44	0.803935	0.789	0.177
C12orf43 pT-79	G5EA44	0.767204	0.754	0.306
C12orf45 pS-178	Q8N5I9	0.971069	0.881	0.0148
C12orf63 pT-1103	Q6ZTY8	0.714233	0.69	0.351
C14orf93 pS-105	G5E9D9	0.777884	0.765	-0.125
C14orf93 pS-44	G5E9D9	0.568955	0.413	0.169
C15orf52 pS-201	Q6ZUT6	0.947697	0.873	-0.0363
C17orf59 pS-168	Q96GS4	0.97495	0.882	-0.00883
C17orf70	E7EVV8	0.712616	0.688	0.242
C17orf75 pS-18	Q9HAS0	0.751561	0.737	-0.158
C17orf75 pS-8	Q9HAS0	0.65597	0.597	0.189
C17orf85 pS-25	Q53F19	0.718139	0.696	-0.135
C18orf25	Q96B23-2	0.684119	0.645	-0.131
C18orf25.1	Q96B23-2	0.808105	0.792	0.116
C18orf25.2	Q96B23-2	0.239092	0.00426	0.428
C18orf25.3	Q96B23-2	0.684119	0.645	-0.131
C18orf25.4	Q96B23-2	0.440119	0.147	0.519
C18orf25.5	Q96B23-2	0.860073	0.83	0.199
C18orf8 pS-281	A0A087WZD4	0.974369	0.882	0.0249
C19orf24 pS-120	Q9BVV8	0.543361	0.352	-0.182
C19orf24 pS-120.1	Q9BVV8	0.543361	0.352	-0.182
C19orf43 pS-39	Q9BQ61	0.880916	0.842	0.0758
C19orf43 pS-50	Q9BQ61	0.894717	0.849	0.101
C19orf47 pS-10	Q8N9M1-3	0.269361	0.00924	-0.455
C19orf47 pS-10.1	Q8N9M1-3	0.269361	0.00924	-0.455
C19orf47 pS-139	Q8N9M1-3	0.901392	0.853	-0.0474
C19orf47 pS-139.1	Q8N9M1-3	0.901392	0.853	-0.0474
C19orf47 pS-165	Q8N9M1-3	0.279429	0.0118	0.321
C19orf47 pT-14	Q8N9M1-3	0.974495	0.882	-0.0575
C19orf57 pS-172	K7EIN8	0.439743	0.146	0.295
C19orf57 pS-66	K7EIN8	0.800045	0.785	-0.139
C1orf174 pS-189	Q8IYL3	0.61935	0.526	-0.142
C1orf21 pS-61	B1AKK6	0.905002	0.854	0.067
C1orf52 pS-158	Q8N6N3	0.779774	0.767	-0.0714
C20orf112 pS-130	Q96MY1	0.725549	0.706	0.303
C2CD2 pS-364	Q9Y426-2	0.833633	0.812	-0.23
C2CD2L pS-660	O14523	0.928665	0.865	-0.16
C2CD3 pS-2114	Q4AC94	0.615175	0.517	-0.228
C2CD3 pS-2132	Q4AC94	0.960215	0.877	0.0193
C2CD3 pS-2146	Q4AC94	0.692543	0.659	-0.387
C2CD3 pS-728	Q4AC94	0.882466	0.843	0.0977
C2CD3 pT-741	Q4AC94	0.746457	0.731	-0.468
C2CD5 pS-260	Q86YS7-3	0.94451	0.871	-0.0181
C2CD5 pS-295	Q86YS7-3	0.83914	0.816	-0.119
C2CD5 pS-659	Q86YS7-3	0.848485	0.822	-0.0566
C2CD5 pS-659.1	Q86YS7-3	0.848485	0.822	-0.0566
C2CD5 pS-662	Q86YS7-3	0.814353	0.797	-0.104
C2CD5 pS-864	Q86YS7-3	0.8562	0.827	0.0706
C2orf44 pS-468	Q9H6R7	0.703269	0.675	0.323
C2orf44 pS-686	Q9H6R7	0.651845	0.59	0.522
C2orf44 pS-690	Q9H6R7	0.656694	0.599	0.143
C2orf44 pS-690.1	Q9H6R7	0.656694	0.599	0.143
C2orf49 pS-182	Q9BVC5	0.979251	0.884	-0.0242
C2orf49 pS-184	Q9BVC5	0.443753	0.152	0.847
C2orf49 pS-184.1	Q9BVC5	0.777919	0.765	0.358
C2orf49 pS-189	Q9BVC5	0.820184	0.802	0.0744
C2orf49 pS-189.1	Q9BVC5	0.820184	0.802	0.0744
C2orf49 pS-189.2	Q9BVC5	0.820184	0.802	0.0744
C2orf49 pS-193	Q9BVC5	0.999742	0.89	0.000193
C2orf49 pS-193.1	Q9BVC5	0.999742	0.89	0.000193
C2orf49 pT-198	Q9BVC5	0.88231	0.843	0.0379
C2orf49 pT-198.1	Q9BVC5	0.88231	0.843	0.0379
C3orf17 pS-195	Q6NW34-2	0.215567	0.00203	0.513
C4orf21 pS-119	I3L0G6	0.990132	0.887	0.0374
C4orf21 pS-121	I3L0G6	0.99551	0.889	0.0175
C5orf30 pS-167	Q96GV9	0.823336	0.804	0.0711
C5orf30 pS-25	Q96GV9	0.837622	0.815	0.0853
C6orf106 pS-141	Q5TH58	0.974425	0.882	-0.0762
C6orf106 pS-198	Q5TH58	0.681304	0.641	-0.226
C7orf55	Q96HJ9-2	0.601522	0.487	-0.378
C8orf59 pS-19	Q8N0T1-2	0.89249	0.848	-0.24
C9orf142 pS-148	Q9BUH6	0.94905	0.873	-0.0226
C9orf142 pS-148.1	Q9BUH6	0.94905	0.873	-0.0226
C9orf142 pS-152	Q9BUH6	0.98584	0.886	0.015
C9orf142 pS-152.1	Q9BUH6	0.469687	0.193	-0.762
C9orf40 pS-69	Q8IXQ3	0.897939	0.851	0.0371
C9orf69 pS-12	H3BVA3	0.467362	0.189	0.332
C9orf78 pS-261	Q9NZ63	0.956694	0.876	-0.145
CAAP1 pS-312	Q9H8G2	0.582864	0.445	-0.23
CABIN1 pS-1439	Q9Y6J0	0.66326	0.61	-0.25
CABIN1 pS-1740	Q9Y6J0	0.966596	0.88	0.0391
CABIN1 pS-433	Q9Y6J0	0.250993	0.00582	0.378
CABLES1 pS-22	V9GYB4	0.388254	0.0799	0.259
CAD pS-1343	F8VPD4	0.948688	0.873	0.0228
CAD pS-1796	F8VPD4	0.481563	0.212	-0.25
CAD pS-1837	F8VPD4	0.890501	0.847	0.127
CAD pS-975	F8VPD4	0.798542	0.784	-0.11
CALCOCO2 pT-252	Q13137-2	0.440591	0.148	-0.829
CALCOCO2 pT-253	Q13137-2	0.440591	0.148	-0.829
CALD1 pS-12	Q05682-5	0.761353	0.748	0.275
CALD1 pS-196	Q05682-5	0.816215	0.799	0.0976
CALD1 pS-463	Q05682-5	0.756806	0.743	-0.483
CALD1 pT-469	Q05682-5	0.491311	0.232	0.79
CALU pS-44	O43852	0.613486	0.513	0.408
CALU pS-44.1	O43852	0.613486	0.513	0.408
CALU pY-47	O43852	0.363405	0.056	0.525
CAMK2D pT-337	Q13557-8	0.91168	0.857	-0.0331
CAMK2G pS-350	Q13555-10	0.599857	0.484	0.249
CAMKK2 pS-282	F5GZ00	0.868689	0.835	-0.0608
CAMKK2 pS-298	F5GZ00	0.811184	0.795	0.0896
CAMSAP1 pS-1120	Q5T5Y3-2	0.53927	0.343	-0.186
CAMSAP1 pS-1122	Q5T5Y3-2	0.740917	0.725	-0.189
CAMSAP1 pS-153	Q5T5Y3-2	0.95742	0.876	-0.0254
CAMSAP1 pS-204	Q5T5Y3-2	0.881692	0.842	0.173
CAMSAP1 pS-256	Q5T5Y3-2	0.999039	0.89	-0.00138
CAMSAP1 pS-285	Q5T5Y3-2	0.877434	0.84	-0.066
CAMSAP1 pS-297	Q5T5Y3-2	0.514723	0.285	-0.25
CAMSAP1 pS-444	Q5T5Y3-2	0.700741	0.671	0.103
CAMSAP1 pS-460	Q5T5Y3-2	0.49494	0.24	-0.226
CAMSAP1 pS-460.1	Q5T5Y3-2	0.49494	0.24	-0.226
CAMSAP1 pS-802	Q5T5Y3-2	0.840297	0.817	0.0635
CAMSAP2 pS-1121	Q08AD1-2	0.696349	0.664	-0.171
CAMSAP2 pS-1286	Q08AD1-2	0.820855	0.802	0.169
CAMSAP2 pS-389	Q08AD1-2	0.909988	0.857	-0.0295
CAMSAP2 pS-437	Q08AD1-2	0.995494	0.889	0.00176
CAMSAP2 pS-572	Q08AD1-2	0.769281	0.756	0.111
CANT1 pS-21	Q8WVQ1-3	0.850019	0.823	-0.0696
CANX pS-554	P27824	0.854028	0.826	-0.0899
CANX pS-554.1	P27824	0.854028	0.826	-0.0899
CANX pS-564	P27824	0.784677	0.772	-0.106
CANX pS-564.1	P27824	0.784677	0.772	-0.106
CANX pS-583	P27824	0.916155	0.86	-0.0275
CAP1 pS-308	Q01518	0.855954	0.827	0.0581
CAP1 pS-308.1	Q01518	0.855954	0.827	0.0581
CAP1 pS-310	Q01518	0.896501	0.85	0.156
CAP1 pS-310.1	Q01518	0.896501	0.85	0.156
CAP1 pT-307	Q01518	0.767051	0.754	0.492
CAP1 pT-307.1	Q01518	0.767051	0.754	0.492
CAPZA1 pS-9	P52907	0.841971	0.818	-0.096
CAPZA2 pS-9	P47755	0.973674	0.882	-0.0739
CAPZB pS-2	P47756	0.749856	0.735	-0.336
CAPZB pS-263	P47756	0.837035	0.814	-0.155
CARD9 pS-2	Q9H257-3	0.861829	0.831	0.0739
CARHSP1 pS-26	Q9Y2V2	0.754098	0.74	-0.0961
CARHSP1 pS-30	Q9Y2V2	0.866591	0.834	-0.142
CARHSP1 pS-30.1	Q9Y2V2	0.866591	0.834	-0.142
CARHSP1 pS-32	Q9Y2V2	0.86635	0.833	-0.143
CARHSP1 pS-32.1	Q9Y2V2	0.86635	0.833	-0.143
CARHSP1 pS-32.2	Q9Y2V2	0.86635	0.833	-0.143
CARHSP1 pS-41	Q9Y2V2	0.787632	0.774	-0.0888
CARHSP1 pS-41.1	Q9Y2V2	0.787632	0.774	-0.0888
CARHSP1 pS-52	Q9Y2V2	0.852141	0.825	-0.0739
CARHSP1 pT-23	Q9Y2V2	0.339103	0.0387	0.434
CARS pS-102	P49589-3	0.999605	0.89	-0.000986
CASC3 pS-148	O15234	0.886726	0.845	-0.0855
CASC3 pS-265	O15234	0.463901	0.184	-0.226
CASC3 pS-363	O15234	0.628238	0.544	-0.379
CASC3 pS-45	O15234	0.896407	0.85	-0.0859
CASC5 pS-1050	Q8NG31-2	0.770868	0.758	0.258
CASC5 pS-1706	Q8NG31-2	0.669905	0.622	0.413
CASK pS-571	O14936-3	0.823099	0.804	-0.0863
CASP7 pS-16	P55210	0.805091	0.79	0.072
CASP7 pS-37	P55210	0.962885	0.878	0.0246
CASP8AP2 pS-1278	A0A087WTW5	0.793526	0.78	-0.332
CASP8AP2 pS-1380	A0A087WTW5	0.440976	0.148	-0.405
CASP8AP2 pS-1380.1	A0A087WTW5	0.440976	0.148	-0.405
CASP8AP2 pS-1383	A0A087WTW5	0.965051	0.879	0.0163
CASP8AP2 pS-1383.1	A0A087WTW5	0.965051	0.879	0.0163
CASP8AP2 pS-1537	A0A087WTW5	0.804499	0.789	-0.114
CASP8AP2 pS-20	A0A087WTW5	0.719464	0.697	-0.109
CASP8AP2 pS-567	A0A087WTW5	0.947626	0.873	-0.0248
CASP8AP2 pS-875	A0A087WTW5	0.570151	0.416	0.389
CAST pS-285	P20810-9	0.85263	0.825	-0.0601
CAST pS-291	P20810-5	0.829987	0.809	0.0751
CAST pS-617	P20810-9	0.91245	0.858	0.0307
CAV1 pS-37	Q03135	0.588475	0.458	-0.171
CBFA2T2	O43439-5	0.710879	0.686	-0.225
CBFA2T2.1	O43439-5	0.982557	0.885	-0.00633
CBFA2T3 pS-373	O75081-2	0.968764	0.88	-0.0302
CBFB pS-173	Q13951-2	0.93646	0.868	-0.0292
CBL pS-669	P22681	0.761304	0.748	-0.243
CBX5 pS-14	P45973	0.576292	0.43	-0.214
CBX8 pS-256	Q9HC52	0.484017	0.217	-0.206
CBX8 pS-311	Q9HC52	0.936962	0.868	-0.0464
CBY1 pS-20	B0QY53	0.331834	0.0342	-0.47
CCDC120 pS-348	Q96HB5-2	0.421292	0.12	-0.348
CCDC124 pS-141	Q96CT7	0.724137	0.704	0.125
CCDC130 pS-332	P13994	0.534677	0.332	-0.193
CCDC130 pS-362	P13994	0.879013	0.841	0.0508
CCDC132 pS-498	Q96JG6	0.810197	0.794	0.351
CCDC132 pS-559	Q96JG6	0.63994	0.567	-0.16
CCDC132 pS-559.1	Q96JG6	0.63994	0.567	-0.16
CCDC34 pS-52	Q96HJ3-2	0.671814	0.625	0.173
CCDC43 pT-139	Q96MW1	0.947569	0.873	0.0221
CCDC6 pS-240	Q16204	0.817436	0.8	-0.124
CCDC6 pS-244	Q16204	0.737875	0.721	-0.116
CCDC6 pS-244.1	Q16204	0.737875	0.721	-0.116
CCDC6 pS-254	Q16204	0.606486	0.498	0.184
CCDC6 pS-323	Q16204	0.761828	0.749	-0.0947
CCDC6 pS-352	Q16204	0.464914	0.185	-0.199
CCDC6 pS-352.1	Q16204	0.464914	0.185	-0.199
CCDC6 pS-367	Q16204	0.98632	0.886	-0.0145
CCDC6 pS-367.1	Q16204	0.98632	0.886	-0.0145
CCDC6 pS-52	Q16204	0.915143	0.859	0.0279
CCDC61 pS-196	Q9Y6R9-2	0.727962	0.709	0.456
CCDC61 pS-196.1	Q9Y6R9-2	0.961557	0.878	0.0539
CCDC61 pS-267	Q9Y6R9-2	0.654919	0.595	0.4
CCDC61 pS-278	Q9Y6R9-2	0.485041	0.219	0.639
CCDC8 pS-146	Q9H0W5	0.897217	0.85	0.149
CCDC8 pS-146.1	Q9H0W5	0.906221	0.855	-0.161
CCDC8 pS-202	Q9H0W5	0.371833	0.0635	0.444
CCDC8 pS-261	Q9H0W5	0.782619	0.77	-0.0823
CCDC8 pS-273	Q9H0W5	0.807475	0.792	0.175
CCDC82 pS-131	F5H777	0.416965	0.114	-0.418
CCDC86 pS-102	Q9H6F5	0.902744	0.853	0.0482
CCDC86 pS-102.1	Q9H6F5	0.902744	0.853	0.0482
CCDC86 pS-102.2	Q9H6F5	0.902744	0.853	0.0482
CCDC86 pS-110	Q9H6F5	0.800021	0.785	-0.148
CCDC86 pS-110.1	Q9H6F5	0.800021	0.785	-0.148
CCDC86 pS-110.2	Q9H6F5	0.800021	0.785	-0.148
CCDC86 pS-113	Q9H6F5	0.828228	0.808	0.0624
CCDC86 pS-113.1	Q9H6F5	0.828228	0.808	0.0624
CCDC86 pS-18	Q9H6F5	0.450162	0.162	-0.204
CCDC86 pS-18.1	Q9H6F5	0.450162	0.162	-0.204
CCDC86 pS-21	Q9H6F5	0.914004	0.859	0.147
CCDC86 pS-47	Q9H6F5	0.8714	0.836	-0.0525
CCDC86 pS-58	Q9H6F5	0.842579	0.818	0.0714
CCDC86 pS-58.1	Q9H6F5	0.842579	0.818	0.0714
CCDC86 pS-58.2	Q9H6F5	0.842579	0.818	0.0714
CCDC86 pS-66	Q9H6F5	0.780858	0.768	-0.18
CCDC86 pS-69	Q9H6F5	0.898389	0.851	-0.0807
CCDC86 pS-69.1	Q9H6F5	0.898389	0.851	-0.0807
CCDC86 pS-91	Q9H6F5	0.669059	0.62	-0.163
CCDC86 pS-91.1	Q9H6F5	0.669059	0.62	-0.163
CCDC88A pS-1386	Q3V6T2-4	0.967501	0.88	-0.046
CCDC88A pS-1416	Q3V6T2-4	0.855946	0.827	0.0861
CCDC88A pS-1646	Q3V6T2-4	0.896625	0.85	-0.036
CCDC88A pS-1673	Q3V6T2-4	0.649111	0.585	-0.129
CCDC88A pS-1688	Q3V6T2-4	0.808844	0.793	-0.167
CCDC88A pS-1791	Q3V6T2-4	0.655327	0.596	0.158
CCDC88A pS-233	Q3V6T2-4	0.983479	0.885	0.0237
CCDC88A pS-237	Q3V6T2-4	0.370714	0.0625	0.838
CCDC88A pS-237.1	Q3V6T2-4	0.816363	0.799	0.203
CCDC9 pT-385	Q9Y3X0	0.901675	0.853	0.141
CCDC94 pS-211	Q9BW85	0.701533	0.672	-0.546
CCDC94 pS-211.1	Q9BW85	0.701533	0.672	-0.546
CCDC94 pS-213	Q9BW85	0.754713	0.741	-0.354
CCDC94 pS-213.1	Q9BW85	0.754713	0.741	-0.354
CCDC94 pS-213.2	Q9BW85	0.754713	0.741	-0.354
CCDC97 pS-212	Q96F63	0.270694	0.00953	-0.353
CCM2 pS-287	C9JUH3	0.926195	0.864	-0.0632
CCNB2	O95067	0.403425	0.0972	-0.637
CCNC pS-272	E5RFK5	0.711191	0.686	-0.273
CCNE1 pS-21	I3L413	0.406062	0.1	-0.31
CCNE2 pS-21	O96020-2	0.696843	0.665	-0.146
CCNH pT-315	P51946	0.721589	0.7	-0.207
CCNK pS-9	G3V2Q3	0.713437	0.689	-0.144
CCNL1 pS-335	C9JPL0	0.69131	0.657	-0.311
CCNL1 pS-335.1	C9JPL0	0.69131	0.657	-0.311
CCNL1 pS-338	C9JPL0	0.963097	0.878	0.0824
CCNL1 pS-338.1	C9JPL0	0.930213	0.866	-0.186
CCNL1 pS-342	C9JPL0	0.750739	0.736	-0.402
CCNL1 pS-352	C9JPL0	0.901441	0.853	-0.0683
CCNL1 pS-352.1	C9JPL0	0.901441	0.853	-0.0683
CCNL1 pS-355	C9JPL0	0.949067	0.873	0.052
CCNL2 pS-108	Q96S94-3	0.893431	0.849	0.0482
CCNL2 pS-147	Q96S94-3	0.906284	0.855	-0.0612
CCNT2 pS-480	O60583-2	0.698572	0.668	-0.105
CCNY pS-21	Q8ND76-2	0.84127	0.817	0.281
CCNY pS-21.1	Q8ND76-2	0.920822	0.862	0.161
CCNY pS-25	Q8ND76-2	0.75384	0.74	0.498
CCNY pS-25.1	Q8ND76-2	0.991439	0.888	-0.0143
CCNY pS-301	Q8ND76-2	0.846674	0.821	-0.0651
CCNY pS-58	Q8ND76-2	0.646499	0.58	0.256
CCNYL1 pS-274	Q8N7R7-3	0.723798	0.703	-0.0981
CCP110 pS-366	O43303-2	0.965944	0.879	-0.0293
CCP110 pS-370	O43303-2	0.891334	0.847	-0.22
CCP110 pS-370.1	O43303-2	0.883058	0.843	-0.181
CCP110 pS-372	O43303-2	0.866201	0.833	0.169
CCP110 pS-551	O43303-2	0.943021	0.871	0.0251
CCT5 pS-26	P48643	0.816906	0.799	0.209
CCZ1	P86791	0.986801	0.886	0.0125
CD2BP2 pS-195	O95400	0.941309	0.87	-0.0653
CD2BP2 pS-49	O95400	0.995261	0.889	-0.0031
CD2BP2 pT-243	O95400	0.528157	0.316	-0.21
CD3EAP pS-128	O15446	0.732322	0.714	0.13
CD3EAP pS-205	O15446	0.358963	0.0526	0.875
CD3EAP pS-285	O15446	0.863698	0.832	-0.0701
CD3EAP pS-490	O15446	0.851223	0.824	-0.286
CD97 pS-738	P48960-2	0.937979	0.869	0.114
CDAN1 pS-284	Q8IWY9-1	0.281254	0.0123	-0.5
CDC123 pS-60	X6RKY7	0.798105	0.784	-0.22
CDC20 pS-41	Q12834	0.40812	0.103	-0.234
CDC23 pS-578	Q9UJX2	0.657171	0.599	0.656
CDC23 pS-578.1	Q9UJX2	0.726862	0.707	0.583
CDC23 pS-588	Q9UJX2	0.894953	0.849	-0.0466
CDC23 pS-588.1	Q9UJX2	0.894953	0.849	-0.0466
CDC23 pT-562	Q9UJX2	0.742571	0.727	0.399
CDC23 pT-596	Q9UJX2	0.578409	0.435	0.415
CDC25B pS-282	P30305-3	0.466704	0.188	0.342
CDC25B pS-312	P30305-3	0.91735	0.86	0.0534
CDC25B pS-334	P30305-3	0.583499	0.447	0.181
CDC25C pS-216	D6RJC2	0.409828	0.105	-0.287
CDC26 pS-42	Q8NHZ8	0.945142	0.872	0.0677
CDC27 pS-426	G5EA36	0.697662	0.666	-0.384
CDC27 pS-435	G5EA36	0.414651	0.111	0.459
CDC27 pT-205	G5EA36	0.892357	0.848	0.151
CDC37 pS-13	Q16543	0.903528	0.854	-0.067
CDC40 pS-43	O60508	0.570189	0.416	0.168
CDC42BPA pS-1535	Q5VT25-3	0.977566	0.883	0.00953
CDC42BPA pS-1627	Q5VT25-3	0.67063	0.623	-0.16
CDC42EP1 pS-121	Q00587-2	0.879053	0.841	-0.0591
CDC42EP1 pS-192	Q00587-2	0.844498	0.82	-0.0769
CDC42EP1 pS-343	Q00587-2	0.929695	0.865	0.0468
CDC42EP1 pS-343.1	Q00587-2	0.929695	0.865	0.0468
CDC42EP1 pS-346	Q00587-2	0.827009	0.807	-0.24
CDC42EP2 pS-109	O14613	0.965514	0.879	0.0415
CDC42EP3 pS-108	C9JEZ4	0.714388	0.691	-0.146
CDC42EP3 pS-89	C9JEZ4	0.888215	0.846	-0.0453
CDC42EP4 pS-105	Q9H3Q1	0.654975	0.595	0.263
CDC42EP4 pS-118	Q9H3Q1	0.985582	0.886	0.019
CDC42EP4 pS-292	Q9H3Q1	0.698544	0.668	-0.147
CDC42EP4 pS-292.1	Q9H3Q1	0.698544	0.668	-0.147
CDC42EP4 pS-295	Q9H3Q1	0.941636	0.87	-0.093
CDC42EP4 pS-295.1	Q9H3Q1	0.769807	0.757	0.431
CDC42EP4 pS-64	Q9H3Q1	0.62443	0.536	-0.268
CDC5L pT-377	Q99459	0.982225	0.885	0.0156
CDC5L pT-385	Q99459	0.939744	0.87	-0.106
CDC5L pT-396	Q99459	0.817273	0.8	-0.282
CDC6 pS-45	Q99741	0.960656	0.877	0.0589
CDCA2 pS-695	E9PEI0	0.61561	0.518	0.191
CDCA2 pS-741	E9PEI0	0.780214	0.767	0.245
CDCA3 pS-94	Q99618	0.90449	0.854	-0.061
CDCA5 pS-75	Q96FF9	0.850129	0.823	0.15
CDCA7L pS-21	Q96GN5-5	0.915404	0.859	0.109
CDCA7L pS-215	Q96GN5-5	0.787974	0.775	-0.296
CDCA7L pS-71	Q96GN5-5	0.969108	0.88	0.0157
CDCA8 pS-219	Q53HL2	0.449316	0.16	0.254
CDCA8 pT-106	Q53HL2	0.825247	0.806	0.268
CDH15 pS-801	P55291	0.496067	0.242	0.301
CDH6 pS-786	P55285	0.989545	0.887	-0.0237
CDK11B	P21127-8	0.800206	0.786	-0.0697
CDK11B.1	P21127-8	0.907485	0.855	-0.0294
CDK11B.10	P21127-8	0.730154	0.711	-0.143
CDK11B.11	P21127-8	0.637171	0.562	-0.146
CDK11B.2	P21127-8	0.730154	0.711	-0.143
CDK11B.3	P21127-8	0.713012	0.689	-0.159
CDK11B.4	P21127-8	0.571628	0.419	-0.774
CDK11B.5	P21127-8	0.693049	0.659	0.306
CDK11B.6	P21127-8	0.881986	0.842	-0.0545
CDK11B.7	P21127-8	0.637171	0.562	-0.146
CDK11B.8	P21127-8	0.82357	0.805	-0.157
CDK11B.9	P21127-8	0.800206	0.786	-0.0697
CDK12 pS-274	Q9NYV4-2	0.850617	0.824	-0.0655
CDK12 pS-276	Q9NYV4-2	0.850617	0.824	-0.0655
CDK12 pS-332	Q9NYV4-2	0.8282	0.808	0.122
CDK12 pS-333	Q9NYV4-2	0.839301	0.816	0.0677
CDK12 pS-334	Q9NYV4-2	0.85102	0.824	0.267
CDK12 pS-383	Q9NYV4-2	0.886592	0.845	-0.104
CDK12 pS-385	Q9NYV4-2	0.884955	0.844	-0.104
CDK12 pS-385.1	Q9NYV4-2	0.884955	0.844	-0.104
CDK12 pS-423	Q9NYV4-2	0.966391	0.879	-0.0236
CDK12 pS-681	Q9NYV4-2	0.809183	0.793	-0.181
CDK12 pS-681.1	Q9NYV4-2	0.809183	0.793	-0.181
CDK12 pS-685	Q9NYV4-2	0.795945	0.782	-0.166
CDK12 pT-1244	Q9NYV4-2	0.763894	0.751	0.131
CDK12 pT-692	Q9NYV4-2	0.687765	0.651	-0.593
CDK13 pS-383	Q14004-2	0.641955	0.571	-0.153
CDK13 pS-383.1	Q14004-2	0.641955	0.571	-0.153
CDK13 pS-397	Q14004-2	0.258806	0.00709	-0.314
CDK13 pS-400	Q14004-2	0.258806	0.00709	-0.314
CDK13 pS-437	Q14004-2	0.792108	0.778	-0.273
CDK13 pS-439	Q14004-2	0.792108	0.778	-0.273
CDK13 pS-525	Q14004-2	0.874505	0.838	-0.0521
CDK13 pS-664	Q14004-2	0.841263	0.817	0.275
CDK13 pT-1058	Q14004-2	0.773412	0.761	-0.199
CDK13 pT-1058.1	Q14004-2	0.773412	0.761	-0.199
CDK13 pT-1087	Q14004-2	0.81512	0.798	-0.0814
CDK13 pT-1186	Q14004-2	0.693614	0.66	-0.117
CDK14 pS-24	O94921	0.984124	0.885	-0.00784
CDK14 pS-78	O94921	0.924432	0.863	-0.0454
CDK14 pS-95	O94921	0.767171	0.754	-0.122
CDK16	E5RGN0	0.556099	0.383	0.537
CDK16 pS-12	E5RGN0	0.989963	0.887	-0.0113
CDK16 pS-153	E5RGN0	0.413309	0.11	0.394
CDK16 pS-65	E5RGN0	0.66514	0.614	-0.116
CDK16 pS-95	E5RGN0	0.881313	0.842	-0.128
CDK17 pS-137	Q00537-2	0.920553	0.861	-0.0456
CDK17 pS-180	Q00537-2	0.573603	0.424	-0.345
CDK17 pS-92	Q00537-2	0.461182	0.179	-0.281
CDK18 pS-130	Q07002	0.839693	0.816	0.0903
CDK2	P24941-2	0.483337	0.216	-0.267
CDK2.1	P24941-2	0.48064	0.211	0.819
CDK5RAP2 pS-1846	Q96SN8-3	0.971601	0.881	-0.012
CDK5RAP2 pS-1846.1	Q96SN8-3	0.971601	0.881	-0.012
CDK5RAP2 pS-1852	Q96SN8-3	0.737854	0.721	0.247
CDK5RAP2 pS-947	Q96SN8-3	0.963059	0.878	0.0183
CDK9 pS-56	P50750-2	0.662936	0.61	-0.218
CDKN1B pS-84	H7C2T1	0.588508	0.458	-0.292
CDR2 pS-311	Q01850	0.870392	0.836	-0.0693
CDR2L pS-318	Q86X02	0.695975	0.664	-0.215
CDS2 pS-21	O95674	0.68091	0.64	-0.387
CDS2 pS-33	O95674	0.995722	0.889	-0.00525
CDV3 pS-107	Q9UKY7	0.977164	0.883	-0.0115
CDV3 pS-30	Q9UKY7	0.819739	0.802	-0.209
CDV3 pS-37	Q9UKY7	0.747955	0.733	0.403
CDYL pS-147	Q9Y232-2	0.925658	0.864	-0.0265
CDYL pS-162	Q9Y232-2	0.703005	0.674	-0.501
CEBPB pS-33	P17676-3	0.931045	0.866	-0.0486
CEBPZ pS-34	Q03701	0.698803	0.668	0.121
CECR2 pS-380	A0A087WT21	0.61172	0.509	0.515
CELF1 pS-18	Q92879-4	0.898936	0.851	-0.166
CELF1 pS-22	Q92879-4	0.688935	0.653	0.113
CELF1 pS-22.1	Q92879-4	0.688935	0.653	0.113
CENPB pS-156	P07199	0.952913	0.875	0.0167
CENPC1 pS-177	Q03188	0.778299	0.765	-0.133
CENPC1 pS-225	Q03188	0.98587	0.886	0.0227
CENPC1 pS-316	Q03188	0.967971	0.88	-0.025
CENPC1 pS-538	Q03188	0.424937	0.125	0.241
CENPC1 pT-130	Q03188	0.781982	0.769	-0.0962
CENPC1 pT-130.1	Q03188	0.781982	0.769	-0.0962
CENPC1 pT-734	Q03188	0.41295	0.109	0.587
CENPF pS-1248	P49454	0.677059	0.634	0.534
CENPF pS-1747	P49454	0.211189	0.00174	0.368
CENPF pS-1747.1	P49454	0.211189	0.00174	0.368
CENPF pS-1750	P49454	0.729845	0.711	0.0995
CENPF pS-1750.1	P49454	0.729845	0.711	0.0995
CENPF pS-1818	P49454	0.48305	0.215	-0.584
CENPF pS-1822	P49454	0.895404	0.85	0.0653
CENPF pS-1822.1	P49454	0.895404	0.85	0.0653
CENPF pS-276	P49454	0.74779	0.733	0.484
CENPF pS-3007	P49454	0.390051	0.0818	1.01
CENPF pS-3094	P49454	0.896844	0.85	0.0603
CENPF pS-3150	P49454	0.355604	0.05	0.379
CENPF pS-3175	P49454	0.486389	0.221	0.308
CENPF pS-3175.1	P49454	0.486389	0.221	0.308
CENPF pS-3179	P49454	0.555684	0.382	0.847
CENPF pT-1247	P49454	0.632175	0.552	0.436
CENPF pT-144	P49454	0.524974	0.309	0.355
CENPF pT-154	P49454	0.990946	0.887	-0.0101
CENPF pT-1958	P49454	0.682054	0.642	-0.457
CENPJ pS-260	Q9HC77	0.544063	0.354	-0.203
CENPJ pS-469	Q9HC77	0.79532	0.781	0.0663
CENPJ pS-759	Q9HC77	0.970424	0.881	0.0391
CENPJ pS-859	Q9HC77	0.6395	0.566	-0.393
CENPM pS-2	Q9NSP4	0.941724	0.87	0.0603
CEP112 pS-171	Q8N8E3	0.801381	0.787	-0.185
CEP112 pS-173	Q8N8E3	0.801381	0.787	-0.185
CEP112 pS-210	Q8N8E3	0.778809	0.766	-0.101
CEP112 pS-242	Q8N8E3	0.76663	0.754	-0.11
CEP135 pS-439	Q66GS9	0.909426	0.856	-0.0336
CEP152 pS-1191	O94986-3	0.608937	0.503	0.167
CEP152 pS-1405	O94986-3	0.864727	0.832	-0.265
CEP170 pS-1112	Q5SW79	0.858369	0.829	-0.0579
CEP170 pS-1165	Q5SW79	0.471838	0.197	-0.217
CEP170 pS-1165.1	Q5SW79	0.471838	0.197	-0.217
CEP170 pS-1198	Q5SW79	0.66769	0.618	-0.256
CEP170 pS-1216	Q5SW79	0.85112	0.824	0.113
CEP170 pS-1225	Q5SW79	0.607572	0.501	0.2
CEP170 pS-1280	Q5SW79	0.483242	0.216	0.323
CEP170 pS-356	Q5SW79	0.928281	0.865	0.0419
[truncated: 8,629 more rows]

## Sheet: Fig. 3b
List of phosphopeptide-centered signatures identified in the SILAC LC-MS/MS experiment
Signature ID	Signature set size	Overlap with query	P-value	FDR	Fold Change
PERT-PSP_UV	84	11.9	0.00579151	0.0458494	-3.4874
PERT-PSP_U0126	24	29.2	0.448718	0.655511	-0.9837
PERT-PSP_SII_ANGIOTENSIN_2	36	33.3	0.028169	0.133803	-2.8402
PERT-PSP_SERUM	44	11.4	0.117308	0.289867	-1.9796
PERT-PSP_RAPAMYCIN	37	13.5	0.159136	0.321657	1.7927
PERT-PSP_PHORBOL_ESTER	113	7.1	0.00575816	0.0458494	3.3274
PERT-PSP_NOCODAZOLE	112	37.5	0.001	0.011875	7.26
PERT-PSP_IONIZING_RADIATION	85	11.8	0.0754352	0.217162	-2.2359
PERT-PSP_INSULIN	77	14.3	0.385744	0.615636	-1.1793
PERT-PSP_EGF	165	15.2	0.773547	0.896183	-0.3701
PERT-PSP_ANTI_CD3	74	8.1	0.00210084	0.019958	3.4574
PERT-P100-PRM_VORINOSTAT_HMS	7	85.7	0.0224033	0.118239	-2.6646
PERT-P100-PRM_VORINOSTAT	25	52	0.0335968	0.145077	-2.5334
PERT-P100-PRM_VEMURAFENIB	9	55.6	0.432485	0.655511	-0.9398
PERT-P100-PRM_STAUROSPORINE	13	46.2	0.735656	0.873591	-0.4386
PERT-P100-PRM_LOSMAPIMOD	15	33.3	0.643443	0.826041	-0.61
PERT-P100-PRM_LENALIDOMIDE	12	50	0.519038	0.73595	-0.8375
PERT-P100-PRM_IPI145	12	50	0.688588	0.860735	-0.5206
PERT-P100-PRM_FLAVOPIRIDOL	5	100	0.551653	0.759522	0.7984
PERT-P100-PRM_DMSO	22	59.1	0.013834	0.0821393	-2.7883
PERT-P100-PRM_DACTOLISIB	14	42.9	0.0155642	0.0869764	-2.998
PERT-P100-PRM_BMS-345541	11	45.5	0.0826271	0.223081	-2.1305
PERT-P100-DIA_VORINOSTAT	15	60	0.54191	0.757081	0.8178
PERT-P100-DIA_UNC-0321	10	50	0.129666	0.293092	1.8153
PERT-P100-DIA_TRAMETINIB	10	50	0.348548	0.588038	1.2038
PERT-P100-DIA_STAUROSPORINE	35	40	0.0100806	0.0699558	-3.1635
PERT-P100-DIA_SP600125	5	100	0.371991	0.609296	-1.1256
PERT-P100-DIA_SEMAGACESTAT	16	56.2	0.455408	0.655511	-0.9173
PERT-P100-DIA_RESVERATROL	14	35.7	0.453094	0.655511	1.0081
PERT-P100-DIA_MS-275	13	38.5	0.332008	0.573468	1.2609
PERT-P100-DIA_LY-294002	16	43.8	0.629032	0.818604	0.6437
PERT-P100-DIA_LENALIDOMIDE	7	71.4	0.871227	0.969388	-0.2087
PERT-P100-DIA_EPZ-5687	15	33.3	0.718631	0.873591	0.4604
PERT-P100-DIA_DMSO	18	33.3	0.582231	0.789789	0.7132
PERT-P100-DIA_DEXAMETHASONE	11	45.5	0.0505051	0.173993	-2.3176
PERT-P100-DIA_CPI-169	14	57.1	0.391213	0.615636	-1.1209
PERT-P100-DIA_CHIR99021	18	38.9	0.859615	0.969388	-0.2647
PERT-P100-DIA_CC-401	16	43.8	0.877551	0.969388	-0.2147
PERT-P100-DIA_C646_(CHEMBL1797936)	12	41.7	0.352823	0.588038	1.174
PERT-P100-DIA_BMS-345541	8	62.5	0.606186	0.799828	-0.6811
PATH-WP_PI3K-Akt_Signaling_Pathway	65	13.8	0.926136	0.999806	-0.144
PATH-NP_TSLP_PATHWAY	184	16.8	0.707547	0.872948	0.4735
PATH-NP_TSH_PATHWAY	13	38.5	0.0643777	0.197286	-2.2265
PATH-NP_TNF_ALPHA_PATHWAY	13	38.5	0.0488323	0.173993	-2.3931
PATH-NP_TIE2_PATHWAY	83	9.6	0.118998	0.289867	-1.8771
PATH-NP_PROLACTIN_PATHWAY	167	3	0.0549898	0.180139	-2.443
PATH-NP_LEPTIN_PATHWAY	44	13.6	0.747573	0.876783	-0.3835
PATH-NP_KIT_RECEPTOR_PATHWAY	50	12	0.964657	1	-0.0657
PATH-NP_IL33_PATHWAY	52	11.5	0.176707	0.349732	-1.6333
PATH-NP_GLP1_PATHWAY	35	25.7	0.438632	0.655511	-1.027
PATH-NP_EGFR1_PATHWAY	495	4	0.295238	0.5194	-1.3239
KINASE-PSP_PRKD1	60	10	0.137214	0.293092	1.809
KINASE-PSP_PLK3	30	16.7	0.137667	0.293092	1.8647
KINASE-PSP_PLK1	218	5	0.0475162	0.173993	2.3579
KINASE-PSP_PKCD/PRKCD	113	8	0.0238569	0.119284	2.752
KINASE-PSP_PKCB/PRKCB	54	9.3	0.001	0.011875	4.1525
KINASE-PSP_PKCA/PRKCA	388	2.3	0.0512821	0.173993	2.4842
KINASE-PSP_PKACA/PRKACA	480	4.6	0.260377	0.466714	1.3602
KINASE-PSP_PAK1	66	13.6	0.0570866	0.180774	2.3615
KINASE-PSP_p90RSK/RPS6KA1	59	8.5	0.898039	0.980618	0.1819
KINASE-PSP_P38A/MAPK14	175	7.4	0.0103093	0.0699558	-2.8994
KINASE-PSP_mTOR/MTOR	82	25.6	0.001	0.011875	-3.5781
KINASE-PSP_JNK1/MAPK8	123	4.9	0.0137255	0.0821393	-2.8641
KINASE-PSP_HIPK2	42	16.7	0.0800781	0.223081	2.1193
KINASE-PSP_GSK3B	230	10	0.0477099	0.173993	-2.3184
KINASE-PSP_GSK3A	35	17.1	0.0845361	0.223081	-2.2759
KINASE-PSP_ERK2/MAPK1	367	10.4	0.145418	0.30032	-1.8251
KINASE-PSP_ERK1/MAPK3	284	10.2	0.123288	0.292808	1.9201
KINASE-PSP_DYRK2	22	27.3	0.395303	0.615636	-1.073
KINASE-PSP_DNAPK/PRKDC	119	5.9	0.0672269	0.19958	2.241
KINASE-PSP_CK2A1/CSNK2A1	477	10.1	0.590264	0.789789	-0.6882
KINASE-PSP_Chk1/CHEK1	184	9.8	0.865347	0.969388	-0.1887
KINASE-PSP_CDK9	41	12.2	0.0901804	0.231544	-2.155
KINASE-PSP_CDK7	41	17.1	0.0437376	0.173993	-2.5135
KINASE-PSP_CDK6	32	25	0.001	0.011875	-3.6286
KINASE-PSP_CDK5	117	15.4	0.138833	0.293092	1.9696
KINASE-PSP_CDK4	56	26.8	0.001	0.011875	-3.7825
KINASE-PSP_CDK2	345	22.6	0.0317125	0.143461	2.7074
KINASE-PSP_CDK1	494	18	0.001	0.011875	8.9059
KINASE-PSP_CDC7	39	17.9	0.669339	0.847829	-0.5317
KINASE-PSP_CAMK2A	83	8.4	0.204453	0.396389	1.5768
KINASE-PSP_AurB/AURKB	180	8.3	0.001	0.011875	4.3707
KINASE-PSP_ATR	88	6.8	0.001	0.011875	-4.6051
KINASE-PSP_ATM	230	3.9	0.00190476	0.019958	-3.4896
KINASE-PSP_AMPKA1/PRKAA1	107	12.1	0.733728	0.873591	0.428
KINASE-PSP_Akt1/AKT1	249	7.6	0.98622	1	0.0302
DISEASE-PSP_prostate_cancer	29	17.2	0.217304	0.404782	1.5836
DISEASE-PSP_ovarian_cancer	32	18.8	0.209544	0.398133	-1.6404
DISEASE-PSP_melanoma_skin_cancer	24	29.2	0.255238	0.4663	-1.4477
DISEASE-PSP_Alzheimer's_disease	104	7.7	0.136273	0.293092	1.9214

## Sheet: Fig. 3c
List of GO terms enriched in the SILAC LC-MS/MS experiment.
ID	GO Term name	GeneRatio	GO Ratio	P Value	P adjust	Q value
GO:0006302	double-strand break repair	9/48	248/18670	1.1893e-08	1.40219e-05	1.09165e-05
GO:0000724	double-strand break repair via homologous recombination	7/48	134/18670	4.82878e-08	1.99764e-05	1.55523e-05
GO:0000725	recombinational repair	7/48	135/18670	5.08304e-08	1.99764e-05	1.55523e-05
GO:0006260	DNA replication	8/48	273/18670	4.28966e-07	0.000126438	9.84364e-05
GO:0006310	DNA recombination	8/48	292/18670	7.13344e-07	0.000168207	0.000130955
GO:0000077	DNA damage checkpoint	6/48	145/18670	1.85561e-06	0.000364627	0.000283876
GO:0031570	DNA integrity checkpoint	6/48	157/18670	2.94528e-06	0.000496069	0.000386208
GO:0045910	negative regulation of DNA recombination	4/48	44/18670	4.84001e-06	0.000694589	0.000540763
GO:0010569	regulation of double-strand break repair via homologous recombination	4/48	45/18670	5.30221e-06	0.000694589	0.000540763
GO:0000018	regulation of DNA recombination	5/48	101/18670	5.96989e-06	0.00070385	0.000547973
GO:0006354	DNA-templated transcription, elongation	5/48	112/18670	9.89977e-06	0.00103891	0.00080883
GO:0007076	mitotic chromosome condensation	3/48	17/18670	1.05741e-05	0.00103891	0.00080883
GO:0006282	regulation of DNA repair	5/48	122/18670	1.50059e-05	0.00126438	0.000984363
GO:2000042	negative regulation of double-strand break repair via homologous recombination	3/48	19/18670	1.50138e-05	0.00126438	0.000984363
GO:0007059	chromosome segregation	7/48	321/18670	1.67275e-05	0.00131478	0.0010236
GO:0000075	cell cycle checkpoint	6/48	216/18670	1.83023e-05	0.00134865	0.00104997
GO:0071103	DNA conformation change	7/48	364/18670	3.74021e-05	0.00259395	0.00201948
GO:0000070	mitotic sister chromatid segregation	5/48	151/18670	4.18959e-05	0.00259975	0.002024
GO:0006261	DNA-dependent DNA replication	5/48	151/18670	4.18959e-05	0.00259975	0.002024
GO:2000779	regulation of double-strand break repair	4/48	77/18670	4.5341e-05	0.00267285	0.00208091
GO:0140014	mitotic nuclear division	6/48	264/18670	5.63235e-05	0.00316216	0.00246186
GO:0031572	G2 DNA damage checkpoint	3/48	31/18670	6.81524e-05	0.00365235	0.00284349
GO:2000780	negative regulation of double-strand break repair	3/48	32/18670	7.5067e-05	0.003848	0.00299581
GO:0045738	negative regulation of DNA repair	3/48	34/18670	9.02383e-05	0.00443295	0.00345122
GO:0051567	histone H3-K9 methylation	3/48	37/18670	0.000116538	0.00549594	0.00427879
GO:0000819	sister chromatid segregation	5/48	189/18670	0.000121292	0.00550012	0.00428204
GO:0009314	response to radiation	7/48	448/18670	0.000137497	0.00600405	0.00467437
GO:2001020	regulation of response to DNA damage stimulus	5/48	214/18670	0.000216522	0.00880021	0.00685128
GO:0002204	somatic recombination of immunoglobulin genes involved in immune response	3/48	47/18670	0.000238852	0.00880021	0.00685128
GO:0002208	somatic diversification of immunoglobulins involved in immune response	3/48	47/18670	0.000238852	0.00880021	0.00685128
GO:0030261	chromosome condensation	3/48	47/18670	0.000238852	0.00880021	0.00685128
GO:0045190	isotype switching	3/48	47/18670	0.000238852	0.00880021	0.00685128
GO:0061647	histone H3-K9 modification	3/48	48/18670	0.000254317	0.00908604	0.00707381
GO:0051052	regulation of DNA metabolic process	6/48	351/18670	0.000266733	0.00924936	0.00720097
GO:0051053	negative regulation of DNA metabolic process	4/48	123/18670	0.000278964	0.00939709	0.00731598
GO:0010948	negative regulation of cell cycle process	6/48	361/18670	0.00031003	0.0100097	0.00779289
GO:0006301	postreplication repair	3/48	52/18670	0.000322618	0.0100097	0.00779289
GO:0016447	somatic recombination of immunoglobulin gene segments	3/48	52/18670	0.000322618	0.0100097	0.00779289
GO:0051574	positive regulation of histone H3-K9 methylation	2/48	11/18670	0.000350764	0.0106039	0.00825549
GO:0042770	signal transduction in response to DNA damage	4/48	133/18670	0.000375661	0.0110726	0.00862044
GO:0002381	immunoglobulin production involved in immunoglobulin mediated immune response	3/48	56/18670	0.000401753	0.0115528	0.00899432
GO:0051310	metaphase plate congression	3/48	57/18670	0.000423309	0.0118829	0.00925127
GO:0002562	somatic diversification of immune receptors via germline recombination within a single locus	3/48	62/18670	0.000542242	0.014035	0.0109267
GO:0016444	somatic cell DNA recombination	3/48	62/18670	0.000542242	0.014035	0.0109267
GO:0098813	nuclear chromosome segregation	5/48	262/18670	0.00054798	0.014035	0.0109267
GO:0010212	response to ionizing radiation	4/48	147/18670	0.000548451	0.014035	0.0109267
GO:0006268	DNA unwinding involved in DNA replication	2/48	14/18670	0.000577504	0.014035	0.0109267
GO:0072425	signal transduction involved in G2 DNA damage checkpoint	2/48	14/18670	0.000577504	0.014035	0.0109267
GO:0000280	nuclear division	6/48	407/18670	0.0005853	0.014035	0.0109267
GO:0016445	somatic diversification of immunoglobulins	3/48	64/18670	0.000595207	0.014035	0.0109267
GO:0000076	DNA replication checkpoint	2/48	16/18670	0.000759048	0.0175474	0.0136613
GO:0044786	cell cycle DNA replication	3/48	71/18670	0.000806284	0.017936	0.0139638
GO:0071479	cellular response to ionizing radiation	3/48	71/18670	0.000806284	0.017936	0.0139638
GO:0007093	mitotic cell cycle checkpoint	4/48	165/18670	0.000845467	0.0180831	0.0140783
GO:0002312	B cell activation involved in immune response	3/48	73/18670	0.000874245	0.0180831	0.0140783
GO:0072401	signal transduction involved in DNA integrity checkpoint	3/48	73/18670	0.000874245	0.0180831	0.0140783
GO:0072422	signal transduction involved in DNA damage checkpoint	3/48	73/18670	0.000874245	0.0180831	0.0140783
GO:0072395	signal transduction involved in cell cycle checkpoint	3/48	74/18670	0.000909547	0.0183931	0.0143197
GO:0002200	somatic diversification of immune receptors	3/48	75/18670	0.000945741	0.0183931	0.0143197
GO:0051303	establishment of chromosome localization	3/48	75/18670	0.000945741	0.0183931	0.0143197
GO:0048285	organelle fission	6/48	449/18670	0.000976235	0.0183931	0.0143197
GO:0090068	positive regulation of cell cycle process	5/48	298/18670	0.000978206	0.0183931	0.0143197
GO:0050000	chromosome localization	3/48	76/18670	0.000982838	0.0183931	0.0143197
GO:2001021	negative regulation of response to DNA damage stimulus	3/48	81/18670	0.00118215	0.0217774	0.0169545
GO:0006368	transcription elongation from RNA polymerase II promoter	3/48	84/18670	0.0013131	0.0238176	0.0185429
GO:0006303	double-strand break repair via nonhomologous end joining	3/48	86/18670	0.00140528	0.0251034	0.0195439
GO:0097306	cellular response to alcohol	3/48	89/18670	0.00155101	0.0272932	0.0212488
GO:0051570	regulation of histone H3-K9 methylation	2/48	23/18670	0.00158207	0.0274302	0.0213555
GO:0045930	negative regulation of mitotic cell cycle	5/48	338/18670	0.0017078	0.0291811	0.0227186
GO:0000726	non-recombinational repair	3/48	94/18670	0.00181435	0.0305588	0.0237911
GO:0045830	positive regulation of isotype switching	2/48	25/18670	0.00186983	0.0306185	0.0238376
GO:2000104	negative regulation of DNA-dependent DNA replication	2/48	25/18670	0.00186983	0.0306185	0.0238376
GO:0097327	response to antineoplastic agent	3/48	96/18670	0.00192701	0.0311226	0.0242301
GO:0044773	mitotic DNA damage checkpoint	3/48	97/18670	0.00198494	0.031625	0.0246212
GO:0002449	lymphocyte mediated immunity	5/48	352/18670	0.00203919	0.032056	0.0249568
GO:0002460	adaptive immune response based on somatic recombination of immune receptors built from immunoglobulin superfamily domains	5/48	361/18670	0.00227571	0.0353035	0.0274851
GO:0032886	regulation of microtubule-based process	4/48	218/18670	0.00235364	0.0360383	0.0280571
GO:1902750	negative regulation of cell cycle G2/M phase transition	3/48	105/18670	0.00248774	0.0376031	0.0292754
GO:0044774	mitotic DNA integrity checkpoint	3/48	106/18670	0.0025556	0.03814	0.0296934
GO:0030330	DNA damage response, signal transduction by p53 class mediator	3/48	107/18670	0.00262461	0.0386648	0.0301019
GO:0006362	transcription elongation from RNA polymerase I promoter	2/48	30/18670	0.00268915	0.0386648	0.0301019
GO:0044818	mitotic G2/M transition checkpoint	2/48	30/18670	0.00268915	0.0386648	0.0301019
GO:0032508	DNA duplex unwinding	3/48	110/18670	0.00283851	0.0402812	0.0313604
GO:0006363	termination of RNA polymerase I transcription	2/48	31/18670	0.00286991	0.0402812	0.0313604
GO:0001975	response to amphetamine	2/48	32/18670	0.00305623	0.0423918	0.0330035
GO:0034968	histone lysine methylation	3/48	114/18670	0.00314003	0.0425558	0.0331313
GO:0045787	positive regulation of cell cycle	5/48	389/18670	0.00314025	0.0425558	0.0331313
GO:0009303	rRNA transcription	2/48	33/18670	0.00324809	0.0430281	0.033499
GO:0045191	regulation of isotype switching	2/48	33/18670	0.00324809	0.0430281	0.033499
GO:0032392	DNA geometric change	3/48	119/18670	0.00354368	0.0464222	0.0361414
GO:0006323	DNA packaging	4/48	247/18670	0.00368605	0.0477567	0.0371803
GO:0006361	transcription initiation from RNA polymerase I promoter	2/48	36/18670	0.0038566	0.0494231	0.0384777

## Sheet: Fig 3 d-f
Western Immunoblot images acquired using using ImageLab (v6.0.1). Left corresponds to the chemoluminescence signal, right to bright field image
Data calculated from the blots above using ImageJ (v.1.52a)
	Corresponding to Fig. 3f
		DMSO	AZD6738 (750 nM)	DMSO	BAY 1895344 (20 nM)
	Rh4	0.0264928	0.00276524	0.806343	0.128409
	Rh5	2.2504	0.465958	4.48388	4.02898
	Rh30	0.159506	0.0341058	1.68275	0.129147
	Rh41	0.607405	0.147833	159.423	13.4251
	RMS	4.86628	3.09391	3.05391	1.10735
	KFR	15.5268	2.57895	6.78192	0.602435

## Sheet: Fig. 3g
All data was acquired using BD FACS Diva (v8.0.1) and analyzed with FlowJo (v10.6.2). Raw data available upon request
Corresponding to Fig. 3g
		Biological replicates			Plotted
Cell line	Compound	I	II	III	Average	SD	SEM
Rh4	DMSO	5.7	4.7	4.6	5	0.496655	0.286744
Rh4	AZD6738 (750 nM)	2.7	2.8	2.4	2.63333	0.169967	0.0981307
Rh30	DMSO	9.4	9	9.6	9.33333	0.249444	0.144016
Rh30	AZD6738 (750 nM)	1.7	1.8	1.5	1.66667	0.124722	0.0720082

[truncated: 36 more sheets: Fig. 3h, Fig 4a, h, Fig 4c, Fig 4d, e, i, Fig 4f,g, Fig 5b, Fig 5c, Extended Data 8a, Fig 5d-f, Fig 5g,h,l,m, Fig 5i-k, Fig. 6b,c, Fig 6d, Extended Data Fig. 9a-g, Fig. 6e,f, Fig 6g-i, Fig 7a,c,e,g, Fig. 7i,j, Extended data Fig 1, Extended Data Fig. 2a, e, Extended Data Fig. 2b,d, Extended Data Fig. 2c …]
